# Supplementary material for: Thermophilic microbiome acclimation for enhanced anaerobic digestion of food waste: Optimization and performance evaluation
Source: PLoS One. 2025 Nov 10;20(11):e0336355. doi: 10.1371/journal.pone.0336355 (PMC12599915; doi:10.1371/journal.pone.0336355)
Supplement: S1 Appendix — (XLS) [file pone.0336355.s003.xls]

Sample ID	Feature	ACE	Chao1	Simpson	Shannon	PD_whole_tree	Coverage
T01	827	862.7953	840.2692	0.8007	4.6046	231.8921	0.9995
T02	860	902.7990	878.1979	0.7764	4.3617	185.6916	0.9994
T03	859	902.8877	874.5187	0.7860	4.4587	186.9893	0.9994
T11	977	1013.0380	989.3460	0.8498	4.7564	201.5152	0.9995
T12	1030	1057.7120	1038.5246	0.8884	5.1744	229.2961	0.9996
T13	1150	1178.4085	1158.7537	0.8975	5.2915	274.3091	0.9995
T21	968	1008.6238	985.5176	0.8984	5.2119	243.0091	0.9994
T22	1169	1200.7523	1178.7938	0.9059	5.3507	274.2131	0.9995
T23	1672	1701.9189	1684.1042	0.9121	5.6741	309.9452	0.9994
T31	1447	1462.7188	1451.8293	0.9184	5.6474	222.0101	0.9997
T32	1216	1234.4785	1222.0945	0.9243	5.4933	203.8177	0.9997
T33	3475	3492.9681	3477.3750	0.9486	6.8798	269.8263	0.9996
T41	677	704.2565	688.0000	0.8691	4.5853	116.6730	0.9996
T42	582	613.6355	598.3889	0.9217	4.9395	104.3097	0.9995
T43	679	706.3164	687.3684	0.8733	4.5249	140.0092	0.9996
T51	669	690.5541	676.3043	0.9359	5.1744	161.8613	0.9996
T52	712	749.2320	726.4611	0.9297	5.0882	172.1110	0.9995
T53	576	604.4450	586.6835	0.9278	5.0269	128.7517	0.9995
