# Supplementary material for: Thermophilic microbiome acclimation for enhanced anaerobic digestion of food waste: Optimization and performance evaluation
Source: PLoS One. 2025 Nov 10;20(11):e0336355. doi: 10.1371/journal.pone.0336355 (PMC12599915; doi:10.1371/journal.pone.0336355)
Supplement: S2 Appendix — (XLSX) [file pone.0336355.s004.xlsx]

## Sheet: Temperature Increase 
T0：Inoculation with fermented liquid microbiota；T1：37°；T2：50°；T3：52°；T4：55°；T5：60°
Heating phase	time	daily biogas production (ml)-1	daily biogas production (ml)-2	daily biogas production (ml)-3	Methane content-1	Methane content-2	Methane content-3	pH-1	pH-2	pH-3	Acetic acid-1	Acetic acid-2	Acetic acid-3	Propanoic acid-1	Propanoic acid-2	Propanoic acid-3	Butanoic acid-1	Butanoic acid-2	Butanoic acid-3	Pentanoic acid-1	Pentanoic acid-2	Pentanoic acid-3
T1	day1	392	404	365	0.475	0.461	0.444	8.061	8.295	7.614	135.73	140.17	126.31	224.642	204.509	213.449	73.825	72.652	66.644	8.053	7.859	7.699
	day2	420	439	401	0.533	0.529	0.501	8.338	7.841	7.941	166.55	171.74	168.5	210.753	220.909	226.238	87.317	94.839	89.614	11.07	12.195	11.625
	day3	413	436	396	0.5	0.499	0.539	7.91	8.099	8.411	212.9	227.35	216.53	272.365	291.544	271.89	87.212	87.989	92.609	15.697	15.684	15.749
	day4	462	442	410	0.482	0.509	0.503	7.982	8.026	7.722	202.2	189.66	200.74	250.774	272.579	265.197	90.842	84.102	88.696	11.403	10.71	11.697
	day5	421	440	419	0.518	0.509	0.572	7.84	7.681	8.269	224.93	234.08	232.68	312.68	309.636	325.203	110.218	115.817	117.915	12.735	12.987	13.008
T2	day6	462	463	419	0.593	0.547	0.577	7.879	7.902	7.558	261.25	274.17	268.76	400.634	411.092	400.874	140.6	144.455	156.065	19.88	20.868	21.862
	day7	477	501	456	0.565	0.614	0.6	7.633	7.388	8.019	252.52	243.83	245.1	443.984	421.122	452.794	113.501	109.392	108.877	17.302	18.441	17.057
	day8	510	483	537	0.638	0.612	0.574	7.81	8.089	7.951	310.69	338.38	321.68	466.79	474.282	494.728	198.399	189.343	180.068	21.873	21.978	21.28
	day9	570	544	543	0.647	0.608	0.608	8.144	7.67	7.796	229.6	239.55	230.84	510.222	544.165	514.163	168.394	166.03	169.215	15.135	15.703	14.372
	day10	588	608	530	0.645	0.6	0.609	7.533	7.732	8.195	195.14	199.24	202.32	516.911	512.175	518.734	167.377	157.181	169.392	12.344	13.187	13.199
T3	day11	540	520	601	0.608	0.643	0.654	7.636	7.517	8.097	226.95	242.06	234.99	550.824	571.733	525.343	180.753	182.243	171.334	22.561	21.127	20.872
	day12	578	553	739	0.635	0.623	0.626	7.315	7.354	8.191	351.1	369.33	349.89	659.488	681.073	703.998	111.742	111.54	107.738	24.16	23.388	22.862
	day13	592	617	554	0.607	0.645	0.617	7.844	7.567	7.329	276.74	298.52	289.67	618.918	624.917	589.855	111.441	115.114	107.196	26.984	26.042	26.173
	day14	586	603	566	0.667	0.641	0.604	7.411	7.926	7.524	332.09	349.21	334.95	596.929	587.114	667.227	154.302	151.089	171.159	25.202	25.613	25.085
	day15	586	628	591	0.607	0.607	0.682	7.174	7.744	7.612	370.69	392.18	376.72	650.205	646.462	624.113	115.07	116.088	108.022	26.401	26.097	28.952
T4	day16	648	614	587	0.634	0.683	0.669	7.193	7.246	8.212	454.83	472.19	460.63	455.999	434.804	426.077	110.885	118.531	116.093	30.944	30.789	31.027
	day17	664	660	735	0.672	0.729	0.714	7.766	7.152	7.342	468.88	489.07	488.8	515.77	523.996	502.324	88.537	89.796	96.467	35.515	38.731	36.724
	day18	689	657	730	0.705	0.721	0.641	7.561	7.635	6.855	454.64	443.29	446.58	478.892	520.725	511.003	112.113	115.161	119.945	44.826	42.735	43.269
	day19	646	648	708	0.725	0.686	0.691	7.125	7.068	7.557	469.93	495.27	488.46	525.521	531.2	504.179	83.72	80.054	82.766	46.401	44.511	46.578
	day20	679	701	665	0.655	0.697	0.698	7.219	7.54	7.141	417.18	435.56	424.94	396.302	406.775	423.712	82.986	81.97	74.805	55.822	58.358	53.31
T5	day21	437	444	453	0.418	0.428	0.468	7.094	6.825	7.321	534.21	555.87	554.31	262.487	255.518	232.406	136.255	134.278	124.387	38.224	36.278	35.081
	day22	247	225	239	0.375	0.37	0.362	6.714	6.793	7.073	785.94	848.92	830.68	440.967	433.548	480.105	171.752	177.411	173.198	58.593	54.242	57.686
	day23	72	78	73	0.093	0.099	0.099	6.487	6.262	6.692	2143.82	2004.36	2147.45	1383.51	1409.17	1414.25	317.195	319.359	358.876	247.893	234.038	247.549
	day24	58	52	56	0.112	0.108	0.107	6.005	5.993	5.761	2520.28	2383.76	2447.38	1780.48	1722.66	1599.51	366.874	352.892	354.505	268.734	254.53	274.406
	day25	52	55	53	0.112	0.108	0.118	5.373	5.637	5.099	3184.84	3078.65	3113.49	1614.11	1636.1	1620.8	457.681	481.227	456.812	254.255	251.52	236.095

## Sheet: Changes in Volatile Solids Upon
Based on a daily loading rate of 1.5 g VS/L, the total substrate required for one 5-day cycle was calculated to be 7.5 g VS and was supplied in a single batch.
Heating steps	VS at the end of the stage fermentation			△VS			μ			biogas production（N ml）	organic matter conversion rate
T1-37	4.47	4.49	4.47	3.03	3.01	3.03	40.4	40.1333	40.4	417.4	137.756	138.671	137.756
T2-50	3.05	3.02	3.07	4.45	4.48	4.43	59.3333	59.7333	59.0667	514	115.506	114.732	116.027
T3-52	2.62	2.68	2.58	4.88	4.82	4.92	65.0667	64.2667	65.6	581.4	119.139	120.622	118.171
T4-55	1.85	1.78	1.73	5.65	5.72	5.77	75.3333	76.2667	76.9333	671.2	118.796	117.343	116.326
T5-60	6.41	6.48	6.52	1.09	1.02	0.98	14.5333	13.6	13.0667	55	50.4587	53.9216	56.1224
Heating steps	μ organic matter removal rate	v：organic matter conversion rate
T1	40.3111	138.061
T2	59.3778	115.422
T3	64.9778	119.311
T4	76.1778	117.488
T5	13.7333	53.5009

## Sheet: Organic Loading Rate (OLR) Incr
Organic Loading Rate (OLR) Increase	time/day	CH4 content-1(%)	CH4 content-2(%)	CH4 content-3(%)	std	average of CH4	daily biogas production (ml)			std	average of daily biogas production (ml)	pH-1	pH-2	pH-3	std	average of pH	Acetic Acid Concentration-1	Acetic Acid Concentration-2	Acetic Acid Concentration-3	average of acetic acid	std	Propanoic Acid Concentration-1	Propanoic Acid Concentration-2	Propanoic Acid Concentration-3	average of propanoic acid	std	Butanoic Acid Concentration-1	Butanoic Acid Concentration-2	Butanoic Acid Concentration-3	average of butanoic acid	std	Pentanoic Acid Concentration-1	Pentanoic Acid Concentration-2	Pentanoic Acid Concentration-3	average of pentanoic acid	std	TVFA-1	TVFA-2	TVFA-3	TVFA/TA-1	TVFA/TA-2	TVFA/TA-3
System startup phase（OLR：1.5gVS·(g·L)）	1	0.4592	0.4984	0.4941	0.0214986	0.4839	455.2	498.5	491.98	23.3458	481.893	7.99	8.02	8.12	0.0680686	8.04333	236.52	219.88	268.06	241.487	24.471	424.85	404.2	440.9	423.317	18.398	66.88	147.04	141.76	118.56	44.834	0.46	1.87	0.65	0.555	0.13435	728.71	772.99	851.37	0.04413	0.05015	0.04989
	2	0.3616	0.4513	0.454	0.0525851	0.4223	579.33	574.85	579.81	2.73564	577.997	8.04	8.08	7.96	0.061101	8.02667	281.33	279.4	247.15	269.293	19.201	448.92	439.3	469.78	452.667	15.5816	127.62	110.59	113.09	117.1	9.19594	1.78	0.6	0.634	0.617	0.0240416	859.65	829.89	830.654	0.0488	0.05026	0.0503
	3	0.4057	0.3852	0.4463	0.0310961	0.4124	526.2	638.34	573.02	56.3238	579.187	8.14	8.09	8.02	0.0602771	8.08333	312.57	330.92	423.58	355.69	59.506	486.18	478.6	441.95	468.91	23.6537	221.64	189.27	249.06	219.99	29.9291	1.07	1.71	1.53	1.43667	0.330051	1021.46	1000.32	1116.12	0.06399	0.06731	0.07242
	4	0.3311	0.4391	0.4811	0.0773822	0.4171	686.29	548.77	618.82	95.4178	1305.11	7.91	7.95	7.93	0.02	7.93	202.35	251.62	233.33	229.1	24.9059	457.94	522.85	460.65	480.48	36.7185	135.98	167.88	198.06	167.307	31.044	1.64	1.07	1.98	1.56333	0.459819	797.91	943.42	894.02	0.05177	0.06121	0.05601
	5	0.5701	0.416	0.4581	0.0796484	0.4814	625.77	587.97	611.96	19.1271	608.567	7.76	8.02	7.98	0.14	7.92	190.83	236.5	198.9	208.743	24.3743	527.98	515.94	542.31	528.743	13.2016	258.83	164.65	142.14	188.54	61.9047	3.21	2.91	2.78	2.96667	0.22053	980.85	920	886.13	0.054	0.05223	0.04472
	6	0.4993	0.4252	0.4919	0.0408135	0.472133	605.04	628.99	783.6	96.9205	672.543	7.93	8.01	7.98	0.0404145	7.97333	259.2	237.36	234.68	243.747	13.4499	643.73	549.3	536.73	576.587	58.4865	249.93	178.11	153.03	193.69	50.2937	2.97	2.52	2.13	2.54	0.420357	1155.83	967.29	926.57	0.06774	0.05325	0.05611
	7	0.4579	0.55	0.5934	0.0691932	0.533767	493.34	813.72	797.52	11.4551	805.62	7.91	8.2	7.95	0.157162	8.02	329.04	380.35	356.77	355.387	25.683	688.61	681.52	673.29	681.14	7.66707	224.97	110.34	103.81	146.373	68.145	3.24	3.47	3.21	3.30667	0.142244	1245.86	1175.68	1137.08	0.08383	0.08215	0.07945
	8	0.5991	0.4989	0.6266	0.0672106	0.574867	613.29	717.78	860.16	123.919	730.41	7.83	7.83	7.85	0.011547	7.83667	273.41	369.81	288.31	310.51	51.8929	602.18	611.23	612.34	608.583	5.57315	225.87	111.25	197.86	178.327	59.7545	6.21	6.4	5.54	6.305	0.13435	1107.67	1098.69	1104.05	0.08749	0.07984	0.08023
	9	0.4534	0.521	0.601	0.0738868	0.525133	685.52	723.53	900.48	114.72	769.843	7.68	7.85	7.77	0.085049	7.76667	339.06	318.92	288.75	315.577	25.3211	594	617.09	654.98	622.023	30.7879	228.16	158.85	203.03	196.68	35.0886	5.95	5.3	5.87	5.70667	0.354448	1167.17	1100.16	1152.63	0.08482	0.07995	0.08376
	10	0.4748	0.5906	0.2621	0.081865	0.532683	689.85	816.16	2325.62	89.3147	753.005	7.79	7.89	7.82	0.051316	7.83333	343.33	397.31	589.86	443.5	129.593	632.4	640.26	710.92	661.193	43.2435	178.53	93.06	136.48	136.023	42.7368	5.14	7.15	6.69	6.92	0.325269	1159.4	1137.78	1443.95	0.07801	0.0795	0.10493
Ramp up the load in the stable phase OLR: 2gVS·(g·L)	11	0.5012	0.5737	0.5881	0.0465747	0.554333	832.36	838.37	852.48	10.3282	841.07	7.91	7.92	7.8	0.0665833	7.87667	410.27	321.77	855.3	366.02	62.579	915.99	918.72	932.17	922.293	8.66168	319.82	279.59	590.91	299.705	169.326	6.08	6.98	6.23	6.43	0.482183	1652.16	1527.06	2384.61	0.12006	0.10275	0.18051
	12	0.5007	0.5661	0.5925	0.0472606	0.5531	967.23	845.02	969.15	71.1187	927.133	7.51	7.89	7.74	0.191398	7.71333	440.6	531.55	689.03	553.727	125.691	985.77	1198.37	1078.66	1087.6	106.582	316.3	210.54	123.22	216.687	96.6866	6.23	7.12	6.67	6.67333	0.445009	1748.9	1947.58	1897.58	0.1869	0.19657	0.20279
	13	0.5329	0.558	0.62	0.0448338	0.5703	968.4	827.96	1095.97	134.056	964.11	7.7	7.92	7.84	0.111355	7.82	409.99	402.11	775.32	406.05	5.572	1191.55	1093.19	1082.36	1122.37	60.1587	410	430.15	451.27	430.473	20.6369	7.07	8.19	7.02	7.42667	0.661539	2018.61	1933.64	2315.97	0.1528	0.13511	0.1683
	14	0.5616	0.6067	0.5669	0.0246514	0.5784	961.78	916.15	776.25	96.6743	884.727	7.68	7.84	7.74	0.080829	7.75333	520.65	443.76	693.54	552.65	127.928	1092.4	1162.93	1172.31	1142.55	43.6808	539.14	474.56	541.6	518.433	38.0153	7.57	9.09	8.07	8.24333	0.774683	2159.76	2090.34	2415.52	0.19618	0.16511	0.1908
	15	0.6112	0.5582	0.626	0.0356485	0.598467	883.57	1018.46	936.68	67.9509	946.237	7.61	7.96	7.89	0.185203	7.82	819.98	445.88	679.64	648.5	188.984	1191.55	1191.68	1189.73	1190.99	1.09024	321.65	271.29	289.73	294.223	25.4789	7.69	11.11	9.24	9.34667	1.71249	2340.87	1919.96	2168.34	0.16357	0.13952	0.15151
	16	0.6421	0.593	0.6159	0.0245685	0.617	1047.16	1025.09	1000.44	23.3719	1024.23	7.48	7.85	7.84	0.210792	7.72333	820.54	458.27	943.24	881.89	86.762	1166.6	1208.46	1178.63	1184.56	21.5515	335.27	189.89	192.76	239.307	83.1191	8.69	10.31	8.42	9.14	1.0222	2331.1	1866.93	2323.05	0.20167	0.13045	0.17585
	17	0.567	0.588	0.5878	0.012067	0.580933	1081.65	1060.18	1063.23	11.6158	1068.35	7.66	7.98	7.94	0.174356	7.86	881.2	378.51	907.34	894.27	18.4838	1205.98	1204.56	1201.23	1203.92	2.43816	260.07	259.05	223.33	247.483	20.9236	10.18	11.62	11.84	11.2133	0.901628	2357.43	1853.74	2343.74	0.21414	0.11613	0.1626
	18	0.5377	0.6087	0.6834	0.0728578	0.609933	1091.07	1229.05	1384.36	146.73	1234.83	7.63	7.86	7.83	0.125033	7.77333	1041.29	477.6	756.36	758.417	281.851	1277.88	1244.62	1265.49	1262.66	16.8092	284.31	267.54	298.32	283.39	15.4106	9.07	10.26	9.87	9.73333	0.606658	2612.55	2000.02	2330.04	0.21574	0.17302	0.19241
Ramp up the load in the stable phase OLR: 2.5gVS·(g·L)	19	0.5838	0.629	0.648	0.032979	0.620267	1010.1	1311.75	1323.18	16.1658	2634.92	7.64	8	7.86	0.181475	7.83333	1112.86	458.27	978.88	1045.87	94.7382	1308.76	1304.52	1315.43	1309.57	5.49992	303.81	113.07	178.78	145.925	46.464	9.43	11.4	11.68	11.54	0.19799	2734.86	1887.26	2484.77	0.22584	0.12699	0.17362
	20	0.6691	0.5736	0.7221	0.0752568	0.654933	1221.72	1472.08	1411.59	85.5436	2883.67	7.73	7.99	7.64	0.181751	7.78667	1195.52	443.76	1065.77	1130.64	91.7471	1299.74	1207.86	1350.92	1286.17	72.4885	359.59	167.86	135.51	151.685	22.8749	12.67	9.71	9.49	9.6	0.155563	2867.52	1829.19	2561.69	0.20838	0.13293	0.19391
	21	0.6644	0.6621	0.4875	0.00161192	0.66323	1311.27	1316.58	1582.32	7.51685	2627.85	7.71	8.04	8.11	0.21362	7.95333	939.82	445.76	1153.64	1046.73	151.194	1329.81	1342.99	1436.77	1369.86	58.3222	348.21	168.2	152.31	160.255	11.2359	11.79	12.55	14.4	12.17	0.537401	2629.63	1969.5	2757.12	0.21715	0.14312	0.21778
	22	0.6455	0.5909	0.7467	0.079053	0.661033	1546.12	1675.72	1260.31	183.278	3221.84	7.74	8.03	8.06	0.17673	7.94333	988.62	530.77	1309.92	1149.27	227.193	1140.79	1336.41	1345.61	1274.27	115.689	285.58	171.32	158.53	164.925	9.0439	20.83	21.18	18.76	21.005	0.247487	2435.82	2059.68	2832.82	0.21072	0.14392	0.23393
	23	0.6474	0.5758	0.6425	0.0399989	0.6219	1651.74	1615.54	1591.91	30.1343	1619.73	7.9	8.02	7.92	0.064291	7.94667	1070.88	588.65	1217.69	1144.29	103.81	1438.72	1433.61	1187.68	1436.16	3.61332	179.35	191.48	261.44	185.415	8.57721	28.56	28.43	32.89	28.495	0.0919239	2717.51	2242.17	2699.7	0.25984	0.1771	0.24523
	24	0.6577	0.5815	0.6641	0.0459532	0.634433	1801.32	1571.06	1588.82	25.1173	3159.88	7.96	8.07	7.91	0.0818535	7.98	1152.33	588.65	1305.08	1228.7	108.011	1413.85	1459.34	1420.19	1431.13	24.6382	105.6	249.42	158.69	132.145	37.5403	51.49	40.1	45.31	45.6333	5.70188	2723.27	2337.51	2929.27	0.1979	0.18464	0.28009
	25	0.6912	0.6319	0.6312	0.0344407	0.651433	1737.09	1736.72	1570.32	96.1781	1681.38	8.07	8.05	8.08	0.0152753	8.06667	1169.67	856.84	1287.67	1228.67	83.4386	1445.84	1465.23	1467.58	1459.55	11.9312	155.17	233.17	132.22	143.695	16.2281	71.85	53.92	58.3	56.11	3.09713	2842.53	2609.16	2945.77	0.23473	0.17556	0.21407
	26	0.6047	0.6514	0.5552	0.0481068	0.603767	1747.2	1588.33	1700.16	81.6072	1678.56	8.07	8.09	8.02	0.0360555	8.06	1205.96	838.1	1294.93	1250.44	62.9113	1298.11	1397.69	1478.66	1391.49	90.4347	130.92	138.97	250.22	134.945	5.69221	78.9	67.89	77.62	78.26	0.905097	2713.89	2442.65	3101.43	0.23478	0.17068	0.23477
Ramp up the load in the stable phase OLR: 3gVS·(g·L)	27	0.6748	0.64	0.5886	0.0433656	0.634467	1635.78	1572.82	1669.3	48.9829	1625.97	8.04	7.99	8.02	0.0251661	8.01667	1229.88	729.18	1387.66	1308.77	111.567	1508.92	1316.88	1582.44	1469.41	137.117	248.73	345.51	288.63	294.29	48.6376	91.68	92.76	72.99	92.22	0.763675	3079.21	2484.33	3331.72	0.23309	0.20515	0.27513
	28	0.6011	0.5907	0.5965	0.00521153	0.5961	1730.14	1554.03	1613.13	89.6278	1632.43	8.01	8.15	8.13	0.0757188	8.09667	1383.45	758.14	1446.77	1415.11	44.774	1520.56	1542.09	1532.27	1531.64	10.7788	288.49	274.81	269.64	277.647	9.7399	114.38	110.97	88.77	112.675	2.41123	3306.88	2686.01	3337.45	0.25032	0.20332	0.28873
	29	0.5881	0.5953	0.5839	0.00576541	0.5891	1737.26	1635.8	1759.02	65.7657	1710.69	7.99	7.91	7.85	0.0702377	7.91667	1400.91	772.39	1344.51	1372.71	39.8808	1504.29	1510.63	1500.23	1505.05	5.24149	382.94	347.21	365.94	365.363	17.872	129.38	130.82	119.69	126.63	6.05319	3417.52	2761.05	3330.37	0.24835	0.209	0.26306
	30	0.5767	0.5725	0.6115	0.0214075	0.5869	1732.84	1704.28	1636.09	49.7093	1691.07	7.99	7.91	7.84	0.0750555	7.91333	1455.62	1218.22	1453.67	1375.84	136.504	1502.9	1560.92	1520.97	1528.26	29.6896	385.43	246.53	186.06	272.673	102.224	169.47	137.48	127.97	144.973	21.7411	3513.42	3163.15	3288.67	0.30395	0.26121	0.29873
	31	0.5795	0.5787	0.5913	0.00705502	0.583167	1749.17	1836.24	1745.93	51.2308	1777.11	7.95	8.11	7.87	0.122202	7.97667	1535.83	1444.36	1577.67	1519.29	68.1773	1588.97	1526.78	1566.47	1560.74	31.4885	133.72	239.76	129.42	167.633	62.5005	174.93	167.48	155.21	165.873	9.95769	3433.45	3378.38	3428.77	0.3119	0.29227	0.31146
	32	0.656	0.5964	0.6244	0.0298181	0.6256	1786.98	1853.89	1806.49	34.4101	1815.79	8.01	8.02	8.02	0.0057735	8.01667	1877.21	1721.77	1732.22	1777.07	86.8839	1530.55	1623.55	1641.77	1598.62	59.653	186.52	252.52	212.83	217.29	33.2253	190.47	177.31	166.32	178.033	12.0912	3784.75	3775.15	3753.14	0.28649	0.29819	0.32469
	33	0.579	0.6058	0.5911	0.013421	0.591967	1772.41	1788.15	1760.56	13.8406	1773.71	7.75	7.85	7.82	0.051316	7.80667	1645.35	1861.77	1587.66	1698.26	144.512	1689.7	1720.47	1572.33	1660.83	78.175	335.62	342.17	393.31	357.033	31.5868	217.72	209.82	214.83	214.123	3.99713	3888.39	4134.23	3768.13	0.39245	0.46942	0.3603
	34	0.6316	0.5815	0.5944	0.0260137	0.6025	1714.5	1806.08	1851.63	69.8407	1790.74	7.72	7.79	7.82	0.051316	7.77667	1761.22	1883.95	1570.92	1738.7	157.726	1692.54	1581.22	1685.66	1653.14	62.3795	331.02	329.18	310.25	323.483	11.4973	221.36	209.88	210.87	214.037	6.36148	4006.14	4004.23	3777.7	0.30325	0.33066	0.27452
Ramp up the load in the stable phase OLR: 3.5gVS·(g·L)	35	0.5927	0.5829	0.5782	0.00739797	0.5846	1772.44	1800.31	1788.23	13.9761	1786.99	7.7	7.77	7.96	0.134536	7.81	2083.56	1982.33	1644.37	2032.94	71.5804	1682.77	1674.53	1477.58	1611.63	116.161	307.26	298.76	287.69	297.903	9.81308	225	210.96	225.46	220.473	8.242	4298.59	4166.58	3635.1	0.43385	0.4731	0.38847
	36	0.591	0.5728	0.5926	0.0109988	0.585467	1812.39	1858.72	1894.52	41.1774	1855.21	7.62	7.62	7.6	0.011547	7.61333	2171.68	2020.31	1852.34	2014.78	159.742	1590.71	1675.48	1692.27	1652.82	54.44	276.47	261.34	258.43	265.413	9.68527	237.81	237.62	247.63	241.02	5.72522	4276.67	4194.75	4050.67	0.43164	0.40109	0.38731
	37	0.5945	0.5575	0.5808	0.0187064	0.5776	1891.83	2011.28	1859.7	79.8719	1920.94	7.66	7.68	7.65	0.0152753	7.66333	2243.22	2170.82	2098.54	2170.86	72.34	1698.06	1402.31	1709.88	1603.42	174.264	355.64	331.81	279.33	322.26	39.0411	241.45	243.16	276.58	242.305	1.20915	4538.37	4148.1	4364.33	0.39262	0.471	0.44049
	38	0.551	0.553	0.5494	0.0018037	0.551133	2033.29	1910.44	1878.6	81.6853	1940.78	7.61	7.68	7.66	0.0360555	7.65	2433.98	2183.72	2450.47	2356.06	149.475	1710.22	1700.88	1412.32	1607.81	169.361	321.36	358.09	327.29	335.58	19.7184	253.67	265.89	278.91	266.157	12.6221	4719.23	4508.58	4468.99	0.47631	0.48212	0.40595
	39	0.5469	0.5713	0.5502	0.013238	0.556133	1999.56	2009.27	1895.18	63.2535	1968	7.63	7.58	7.59	0.0264575	7.6	2789.23	3194.83	3125.66	3160.24	48.9106	1728.98	1623.67	1746.51	1699.72	66.4419	415.65	465.24	456.92	445.937	26.5569	276.94	247.29	283.19	280.065	4.41942	5210.8	5531.03	5612.28	0.55686	0.50242	0.56644
	40	0.5312	0.5447	0.576	0.0229818	0.550633	1938.76	2000.8	1993.62	33.9365	1977.73	7.55	7.54	7.59	0.0264575	7.56	2896.44	3513.31	3472.13	3492.72	14.5593	1744.61	1765.34	1779.82	1763.26	17.6972	447.82	453.55	564.28	450.685	4.05172	282.19	276.81	287.69	282.23	5.44011	5371.06	6009.01	6103.92	0.46466	0.49622	0.61606
	41	0.5343	0.5848	0.5476	0.0261756	0.555567	1860.06	2018.55	1988.12	84.1075	1955.58	7.5	7.53	7.55	0.0251661	7.52667	2947.88	3633.59	3988.21	3810.9	250.754	1857.44	1521.19	1832.22	1844.83	17.8332	389.07	487.64	498.44	493.04	7.63675	307.64	288.79	290.1	295.51	10.5253	5502.03	5931.21	6608.97	0.55532	0.53877	0.63193
	42	0.564	0.5483	0.5369	0.0136067	0.549733	2013.56	2080.74	1902.2	90.1764	1998.83	7.45	7.52	7.53	0.043589	7.5	3076.55	3793.73	3529.76	3661.74	186.655	1880.72	1779.83	1875.44	1845.33	56.7861	501.23	585.47	517.62	509.425	11.5895	334.12	325.68	307.82	322.54	13.4282	5792.62	6484.71	6230.64	0.50112	0.6545	0.70746
Phase of critical instability OLR： 4gVS·(g·L)	43	0.5369	0.5533	0.5461	0.0082203	0.545433	2099.51	2085.46	1903.67	19.8649	4184.97	7.46	7.57	7.5	0.0556776	7.51	3599.87	3670.96	3833.66	3701.5	119.849	1877.61	1879.22	1670.92	1809.25	119.8	567.85	555.06	585.73	569.547	15.4052	337.91	309.17	316.88	321.32	14.8756	6383.24	6414.41	6407.19	0.77311	0.68548	0.64667
	44	0.5376	0.5653	0.5312	0.0181248	0.5447	2080.42	2106.98	2040.48	33.4736	2075.96	7.48	7.49	7.53	0.0264575	7.5	4426.22	4223.74	4077.7	4242.55	175.02	1893.62	1876.57	1889.77	1886.65	8.94208	514.44	598.76	599.14	570.78	48.7922	352.76	344.92	324.62	340.767	14.5225	7187.04	7043.99	6891.23	0.76805	0.75277	0.73644
	45	0.5364	0.5533	0.5614	0.0127555	0.550367	2091.56	2226.5	2136.61	68.7005	2151.56	7.34	7.46	7.44	0.064291	7.41333	4450.42	4230.72	4508.04	4396.39	146.341	1673.75	1897.26	1897.65	1822.89	129.156	549.3	557.69	667.95	591.647	66.2136	320.92	318.76	347.89	329.19	16.2306	6994.39	7004.43	7421.53	0.74747	0.74854	0.84268
	46	0.5944	0.5403	0.5328	0.0336096	0.555833	2191.79	2337.86	1998.37	206.572	4529.65	7.32	7.49	7.49	0.0981495	7.43333	4405.87	4369.48	4298.85	4358.07	54.4152	1824.91	1833.54	1544.35	1829.22	6.10233	627.13	616.24	621.9	621.757	5.44641	298.74	288.76	290.78	292.76	5.2764	7156.65	7108.02	6755.88	0.92869	0.86089	0.7671
	47	0.5542	0.5123	0.5514	0.0234246	0.5393	2294.59	2183.54	2216.89	56.9819	2231.67	7.3	7.52	7.45	0.112398	7.42333	4883.42	4275.22	4577.81	4578.82	304.101	1693.62	1787.96	1880.22	1787.27	93.3019	726.09	615.47	620.31	653.957	62.5162	312.08	309.88	210.87	310.98	1.55563	7615.21	6988.53	7289.21	0.9882	0.84642	0.94589
	48	0.5428	0.5822	0.5521	0.0205947	0.559033	2211.67	2285.13	2118.15	83.6906	2204.98	7.28	7.45	7.4	0.0873689	7.37667	4895.06	4284.09	4410.59	4347.34	89.449	1973.75	1965.47	1900.87	1946.7	39.9024	700.27	676.54	749.81	708.873	37.385	354.67	278.69	289.76	284.225	7.82767	7923.75	7204.79	7351.03	0.89971	0.87261	0.83468
	49	0.5389	0.4842	0.5418	0.0324506	0.521633	2313.3	2043.5	2243.24	99.0694	4556.54	7.2	7.43	7.55	0.177858	7.39333	4891.32	4104.45	4762.11	4826.72	91.3653	1958.43	1945.63	2032.88	1978.98	47.1155	711.4	726.57	789.66	742.543	41.5032	276.19	287.65	278.61	280.817	6.04028	7837.34	7064.3	7863.26	1.01702	1.06949	1.09888
	50	0.5987	0.4952	0.5109	0.0557787	0.534933	2304.07	2523.5	2160.08	203.64	4464.15	7.18	7.26	7.34	0.08	7.26	5086.17	4035.82	4852.47	4969.32	165.251	1932.98	1987.61	1977.45	1966.01	29.0552	780.28	797.34	809.87	795.83	14.8527	286.53	309.77	278.09	291.463	16.4061	8085.96	7130.54	7917.88	1.13	0.80964	1.10651
Instability stage OLR： 4.5gVS·(g·L)	51	0.527	0.5388	0.5532	0.0131215	0.539667	2087.7	2252.93	1987.83	141.244	4075.53	7.1	7.14	7.2	0.0503322	7.14667	5182.49	4418.36	5102.77	5142.63	56.3706	1990.49	1902.45	1980.75	1957.9	48.2645	785.67	764.37	767.92	772.653	11.4117	310.47	297.06	256.37	303.765	9.4823	8269.12	7382.24	8107.81	1.1556	1.03166	1.13305
	52	0.5432	0.4918	0.5221	0.0258369	0.519033	2161.89	2237.4	2055.29	91.4962	2151.53	7.21	7.16	7.21	0.0288675	7.19333	5121.55	5120.97	5021.33	5087.95	57.6953	1999.81	1989.77	1987.62	1992.4	6.50667	824.26	840.25	869.84	844.783	23.1257	329.86	306.74	308.19	314.93	12.9501	8275.48	8257.73	8186.98	1.07388	0.78958	0.87491
	53	0.607	0.5317	0.5328	0.0431604	0.557167	2073.39	2281.47	2087.43	19.8557	4160.82	7.16	7.28	7.09	0.0960902	7.17667	5235.44	4987.66	4877.69	5033.6	183.245	1966.03	1976.53	1987.63	1976.73	10.8014	899.89	852.63	868.83	873.783	24.0162	279.65	296.11	327.19	300.983	24.1418	8381.01	8112.93	8061.34	1.26883	1.22825	1.12656
	54	0.5316	0.5009	0.5376	0.0196866	0.523367	1901.83	1931.49	2113.15	41.9364	3833.32	7.1	7.15	7.09	0.0321455	7.11333	5229.43	4956.78	4766.52	5093.1	192.793	2046.48	2008.74	2105.64	2053.62	48.843	880.94	898.71	1000.56	926.737	64.5473	321.98	337.66	318.79	326.143	10.1005	8478.83	8201.89	8191.51	1.1849	1.24172	1.24015
	55	0.4787	0.5479	0.533	0.0364215	0.519867	1872.99	1856.38	1851.27	11.3561	1860.21	7.02	7.19	6.94	0.127671	7.05	5261.3	4031.77	4982.33	5121.81	197.262	2199.86	2201.37	2200.76	2200.66	0.759627	991.13	883	976.22	950.117	58.6009	309.91	315.25	328.79	317.983	9.73226	8762.2	7431.39	8488.1	1.59185	1.35008	1.40187
	56	0.4382	0.6019	0.5267	0.08194	0.522267	1768.02	1821.56	1994.03	118.105	1861.2	6.8	7.01	6.82	0.115902	6.87667	5431.12	4464.1	5224.55	5327.84	146.067	2264.2	2376.55	2247.85	2296.2	70.0637	989.99	977.51	1270.06	1079.19	165.419	338.76	336.73	365.44	346.977	16.0219	9024.07	8154.89	9107.9	1.49039	1.48152	1.65466
	57	0.4029	0.4979	0.4962	0.0543642	0.465667	1648.18	1322.81	1221.37	143.458	2544.18	6.48	6.77	6.63	0.145029	6.62667	5376.62	5165.71	5432.52	5324.95	140.71	2208.84	2278.86	2267.85	2251.85	37.6524	1037.5	1000.97	1087.61	1042.03	43.497	320.88	315.67	328.79	321.78	6.60614	8943.84	8761.21	9116.77	1.80539	1.76853	1.65627
	58	0.369	0.4671	0.4791	0.0604009	0.4384	1141.77	799.91	1069.33	102.447	2211.1	5.92	6.65	6.32	0.365559	6.29667	5895.34	5018.79	5476.03	5685.69	296.497	2219.08	2306.54	2268.07	2264.56	43.8353	1079.4	1067.59	1056.99	1067.99	11.2104	328.09	335.71	336.72	333.507	4.71808	9521.91	8728.63	9137.81	1.92208	1.76195	1.84455
Instability stage OLR：5gVS·(g·L)	59	0.0968	0.113	0.4664	0.0114321	0.104888	469.4	487.29	723.58	25.2998	956.689	5.37	5.91	5.84	0.293655	5.70667	5849.97	5331.82	5481.3	5406.56	105.698	2400.77	2501.37	2655.63	2519.26	128.368	1176.52	1316.4	1110.72	1201.21	105.04	347.47	365.28	368.93	367.105	2.58094	9774.73	9514.87	9616.58	1.7758	1.92066	2.49582
	60	0.1279	0.1367	0.3998	0.00621293	0.132288	71.93	115.09	129.99	30.1545	105.67	4.9	5.67	5.01	0.416453	5.19333	6059.9	5263.77	5479.03	5371.4	152.212	3261.1	3010.27	3177.82	3149.73	127.753	1287.86	1160.82	1114.14	1187.61	89.9044	352.19	378.91	382.45	380.68	2.50316	10961	9813.77	10153.4	2.84475	2.97149	3.68921

## Sheet: 16S rRNA sequencing-top 10 grou
treat1 phylum Top10	T0(inclum)	T1-37	T2-50	T3-52	T4-55	T5-60
	A	B	C	D	E	F
Cloacimonadota	0.48986	0.344058	0.292423	0.125176	0.143674	0.104765
Firmicutes	0.157919	0.311769	0.264381	0.182518	0.266042	0.258276
Halobacterota	0.121965	0.0769744	0.086716	0.191576	0.281288	0.269639
Bacteroidota	0.106027	0.130539	0.150312	0.0671205	0.141272	0.115714
Thermotogota	0.00280331	0.00177352	0.0232732	0.0450348	0.0998961	0.129084
Thermoplasmatota	0.024188	0.00953724	0.0355724	0.0199848	0.0365665	0.0800998
Proteobacteria	0.0282683	0.0461161	0.0678913	0.056988	0.00193045	0.0014299
unclassified_Bacteria	0.00730696	0.00813168	0.00842608	0.0304365	0.00368895	0.00758271
Patescibacteria	0.0222078	0.0201326	0.0144828	0.0026175	0.000377753	0.000396407
Verrucomicrobiota	0.0189106	0.00459835	0.00337182	0.0094804	0.00153446	0.00727124
Others	0.0182192	0.0408435	0.0434253	0.0803733	0.022772	0.0242375
Unassigned	0.00232355	0.00552625	0.00972561	0.188694	0.00095871	0.00150352
sum			0.679092	0.519255	0.72757	0.71278
treat1 genus
	A	B	C	D	E	F
uncultured_Cloacimonetes_bacterium	0.489651	0.343249	0.290754	0.124109	0.143286	0.104569
Methanoculleus	0.1199	0.074673	0.0842747	0.17067	0.278795	0.268968
Streptococcus	0.000204604	0.114737	0.0966458	0.051241	0.0769521	0.0651382
Defluviitoga	0.00280331	0.00177352	0.0232732	0.0450348	0.0998961	0.129084	5.54647
H1	0.0312127	0.0615407	0.0857622	0.0301885	0.0647494	0.0151173
Fastidiosipila	0.0430798	0.0598357	0.0277149	0.0106812	0.0136616	0.0192343
Candidatus_Methanoplasma	0.0163589	0.00648157	0.0286199	0.0135857	0.0272008	0.0689069
Proteiniphilum	0.00451541	0.00428524	0.0154436	0.013138	0.0516036	0.0623436	4.03686
Clostridium_sensu_stricto_1	3.76284e-05	0.0128877	0.00898534	0.0229605	0.036952	0.0224282
uncultured_prokaryote	0.01063	0.0070118	0.0151628	0.0104562	0.0229231	0.0300109
Others	0.279283	0.307998	0.313638	0.319241	0.183022	0.212695
Unassigned	0.00232355	0.00552625	0.00972561	0.188694	0.00095871	0.00150352
sum			0.136168	0.229291	0.405891	0.466959
treat1 species
	A	B	C	D	E	F
uncultured_Cloacimonetes_bacterium	0.489651	0.343249	0.290754	0.124109	0.143286	0.104569
unclassified_Methanoculleus	0.119863	0.074641	0.0842422	0.170245	0.278443	0.264732
unclassified_Streptococcus	0.000204604	0.114737	0.0966458	0.0512295	0.0769521	0.0651382
unclassified_Defluviitoga	0.00280331	0.00177352	0.0232732	0.0450348	0.0998961	0.129084
unclassified_H1	0.0312127	0.0615407	0.0857622	0.0301885	0.0647494	0.0151173
uncultured_prokaryote	0.0471201	0.0321405	0.035215	0.0160724	0.0414903	0.0473537
uncultured_Bacteroidetes_bacterium	0.00446837	0.00423953	0.0153879	0.0131288	0.0515541	0.0623379
unclassified_Fastidiosipila	0.0359116	0.0489066	0.0237861	0.00879388	0.0112701	0.012501
unclassified_Clostridium_sensu_stricto_1	3.76284e-05	0.0126706	0.00881362	0.0226046	0.0367332	0.0222923
unclassified_Acinetobacter	0.00869686	0.0231883	0.0475235	0.000528092	3.90779e-05	7.36185e-05
Others	0.257707	0.277387	0.278871	0.329371	0.194629	0.275296
Unassigned	0.00232355	0.00552625	0.00972561	0.188694	0.00095871	0.00150352

## Sheet: Species
	inclum			37			50			52			55			60
Species	T01	T02	T03	T11	T12	T13	T21	T22	T23	T31	T32	T33	T41	T42	T43	T51	T52	T53
Abditibacterium_bacterium_LY17	0	0	0	0	0	0	0	0	0	0	8.86616e-05	0.000148236	0	0	4.46522e-05	0	0	0
Acetobacter_persici	0	0	6.91501e-06	0	0	0	0	0	0	0.000713126	0.000784314	0.000395296	0	0	0	0	0	0
Acholeplasma_sp._Harris_TD3	0	6.93808e-06	0	0	0	0	0	6.96932e-06	0	0	0	0	0	0	0	0	0	0
Acholeplasmatales_bacterium_canine_oral_taxon_172	0	0	0	0	0	0	0	0	3.38151e-05	0	0	0	0	0	0	0	0	0
Acidobacteria_bacterium_AB60	0	0	0	0	0	0	0	0	0	0	0	2.82354e-05	0	0	0	0	0	0
Acidobacteria_bacterium_WX72	0	0	0	0	0	0	0	0	0	1.35834e-05	0	0	0	0	0	0	0	0
Adhaeribacter_sp._KS35	0	0	0	0	0	0	0	0	0	1.35834e-05	0	0	0	0	0	0	0	0
Akkermansia_muciniphila	0	0	2.766e-05	0	0	2.06344e-05	5.73169e-05	4.87852e-05	5.41041e-05	1.35834e-05	6.13811e-05	0.000162354	2.85177e-05	0	7.44203e-06	0	0	1.99241e-05
Algoriphagus_sanaruensis	0	0	0	0	0	0	0	0	0	1.35834e-05	0	2.82354e-05	0	0	0	0	0	0
Alistipes_obesi	0	0	0	0	0	0	0	0	0	0	0	0	0	0	0	0	2.34922e-05	0
Alloiococcus_bacterium__1_from_Psoroptes_ovis	0	0	0	0	0	0	0	0	0	0	0	0	7.12941e-06	9.15642e-06	0	0	0	0
Alteracholeplasma_parvum	0	0	0	6.84645e-06	6.84467e-06	0	0	0	0	0	0	0	0	0	0	0	0	0
Anaerostipes_caccae	0	0	0	0	0	0	0	0	0	0	0	2.82354e-05	0	0	0	0	0	0
Anaerostipes_sp._992a	0	0	0	0	0	0	3.5823e-05	0	0	0	0	0	0	0	0	0	0	0
Annamia_toxica	0	0	0	0	0	0	0	0	0	1.35834e-05	0	0	0	0	0	0	0	0
Arctic_bacterium_NP25	0	0	0	0	0	0	1.43292e-05	4.87852e-05	2.02891e-05	6.79168e-06	7.50213e-05	3.52943e-05	0	0	0	0	0	0
Asaccharospora_bacterium_4_2016	0	0	0	0	0	0	0	0	0	0	0	4.23531e-05	0	0	0	0	0	0
Asticcacaulis_solisilvae	0	0	0	0	0	0	0	0	2.02891e-05	0	0	0	0	0	0	0	0	0
Atribacteria_bacterium_JGI_0000079_F20	0.000959946	0.000631366	0.00100959	0.00102012	0.00164272	0.00135499	0.00145442	0.00150537	0.00106179	0.000156209	0.000388747	0.000423531	0.000563224	0.000412039	0.000498616	0.000191863	0.000258414	0.000169355
Bacillus_sp._mixed_culture_J1_55	0	0	1.383e-05	0	0	0	0	0	0	0	0	0	0	0	0	0	0	0
Bacteroides_caecicola	0	0	0	0	0	0	0	3.48466e-05	0	8.82918e-05	0	0.000360002	0	0	0	0	0	0
Bacteroides_caecigallinarum	0	0	0	0	0	0	0	2.0908e-05	0	1.35834e-05	0	7.76474e-05	0	0	0	0	0	0
Bacteroides_caecimuris	0	0	0	0	0	0	0	1.39386e-05	2.02891e-05	0.000149417	0	0	0	0	0	0	0	0
Bacteroides_gallinaceum	0	0	0	0	0	0	0	0	0	0	0	2.82354e-05	0	0	0	0	0	0
Bacteroides_intestinalis	0	0	0	0	0	0	0	0	0	0	0	3.52943e-05	0	0	0	0	0	0
Bacteroides_plebeius	0	0	0	0	0	0	0	0	0	0	0	1.41177e-05	0	0	0	0	0	0
Bacteroides_sp._Marseille_P3166	0	0	0	0	0	0	0	0	0	0	0	3.52943e-05	0	0	0	0	0	0
Bacteroides_sp._SB5	0	0	0	0	0	0	0	0	0	0	0	1.41177e-05	0	0	0	0	0	0
Bacteroidetes_bacterium_47_18	0	0	0	0	0	0	0	2.0908e-05	0	0	0	0	0	0	0	0	0	0
Bacteroidetes_bacterium_ADurb.BinA012	0.00106254	0.000867261	0.00103725	0.000616181	0.000677623	0.000619033	0.000558839	0.000703901	0.000392255	0.00183375	0.00207332	0.00180001	0.00766412	0.004917	0.00607269	0.0227838	0.0188172	0.0195256
Bacteroidetes_bacterium_CHC2	0	0	0	0	0	0	0	0	0	0	0	0.000197648	0	0	0	0	0	0
Bacteroidetes_bacterium_ectosymbiont_of_Rimicaris_exoculata	0	0	0	0	0	0	0	0	0	0	2.04604e-05	0	0	0	0	0	0	0
Betaproteobacteria_bacterium_LSUCC0112	0	0	0	0	0	0	0	0	0	0	0	2.82354e-05	0	0	0	0	0	0
Bifidobacterium_longum	0	0	0	0	0	0	0	0	0	0	0	2.11766e-05	0	0	0	0	0	0
Blastopirellula_marina	0	2.08143e-05	0	0	0	0	0	0	0	0	0	0	0	0	0	0	0	0
Brucella_pseudintermedia	0	0	0	0	0	4.12689e-05	0	0	0	0	0	0	0	0	0	0	0	0
Buchnera_aphidicola	0	0	0	0	0	0	0	0	0	0	0	4.23531e-05	0	0	0	0	0	0
Butyricimonas_virosa	0	0	0	0	0	0	0	0	0	0	3.41006e-05	0	0	0	0	0	0	0
Campylobacter_avium	0	0	0	0	0	0	0	0	0	0	0	3.52943e-05	0	0	0	0	0	0
Campylobacter_concisus	0	0	0	0	0	0	0	0	0	1.35834e-05	0	0	0	0	0	0	0	0
Campylobacter_corcagiensis	0	0	0	0	0	0	0	0	0	6.79168e-05	0	0	0	0	0	0	0	0
Candidatus_Mesochlamydia_elodeae	0	0	0	0	0	0	0	0	0	0	0	1.41177e-05	0	0	0	0	0	0
Candidatus_Omnitrophus_fodinae_SCGC_AAA011_A17	0	0	0	0	0	0	0	0	0	0	0	1.41177e-05	0	0	0	0	0	0
Candidatus_Solibacter_bacterium_Ellin7504	0	0	0	0	0	0	0	0	0	0	0	2.11766e-05	0	0	0	0	0	0
Candidatus_Tremblaya_princeps	0	0	0	0	0	0	0	0	0	4.75418e-05	1.36402e-05	0	0	0	0	0	0	0
Catelliglobosispora_koreensis	0	0	0	0	0	0	0	0	0	0	0	2.82354e-05	0	0	0	0	0	0
Chitinophaga_japonensis	0	0	0	0	0	0	0	0	0	0	0	0.000289413	0	0	0	0	0	0
Chitinophaga_taiwanensis	0	0	0	1.36929e-05	0	0	0	0	0	0	0	0	0	0	2.23261e-05	0	0	0
Chlamydiae_bacterium_Ga0074140	0	1.38762e-05	0	0	0	0	0	0	0	0	0	0	0	0	0	0	0	0
Chlorophyta_symbiont_of_Baikalospongia_sp.	0	0	0	0	0	0	0	0	0	0	0	1.41177e-05	0	0	0	0	0	0
Chryseobacterium_hispanicum	0	0	0	0	0	0	0	0	2.02891e-05	0	8.86616e-05	0	0	0	0	0	0	0
Chryseolinea_flava	0	0	0	0	0	0	0	0	0	0	0	0.000190589	0	0	0	0	0	0
Chthoniobacter_bacterium_Ellin507	0	0	0	4.79252e-05	0	0	0	0	0	0	0	0	0	0	0	0	0	0
Chthoniobacter_bacterium_Ellin511	0	0	0	0	0	0	0	0	0	0	0	2.11766e-05	0	0	0	0	0	0
Chthoniobacter_bacterium_Ellin513	0	0	0	0	0	0	0	0	0	0.000224125	0	0	0	0	0	0	0	0
Clostridiales_bacterium_CAT_12a	0	0	0	0	6.84467e-06	2.75126e-05	7.16461e-06	0	1.3526e-05	0	1.36402e-05	0	0	0	0	0	0	0
Clostridiales_bacterium_CHKCI006	0	0	0	0	0	0	0	0	0	0	1.36402e-05	0	0	0	0	0	0	0
Clostridioides_difficile	0	0	0	0	0	0	0	0	1.3526e-05	0	0	0	0	0	0	0	0	0
Clostridium_botulinum	0	0	0	0	0	0	0	2.0908e-05	0	0	0	0	0	0	0	0	0	0
Clostridium_isatidis	0	0	0	0.000205394	0.000212185	0.000233857	0.000100304	0.00020211	0.000209654	0.000489001	0.000422847	0.000148236	0.000270918	0.000183128	0.000193493	9.59317e-05	0.000164445	0.000149431
Clostridium_novyi	0	0	0	4.79252e-05	2.0534e-05	0.000123807	0	0	0	0	0	0	0	0	0	0	0	0
Clostridium_sp._MT1	0	0	0	0	0	0	0	2.78773e-05	4.05781e-05	0.000149417	0.000197783	0.000112942	0.000114071	0.000283849	8.18623e-05	7.99431e-05	0.00010963	0.000149431
Clostridium_thermopalmarium	0	0	0	0	0	0	0	0	0	0	0	0	1.42588e-05	0	0	0	0	1.99241e-05
Commensalibacter_intestini	0	0	0	0	0	0	0	0	0	2.0375e-05	2.72805e-05	2.11766e-05	0	0	0	0	0	0
Coprococcus_eutactus	0	0	0	0	0	0	0	0	2.02891e-05	0	0	0	0	0	0	0	0	0
Corynebacterium_humireducens	0	0	0	0	0	6.87815e-06	0	0	0	0	0	0	0	0	7.44203e-06	0	0	0
Croceibacterium_mercuriale	0	0	0	0	1.36893e-05	0	2.86584e-05	0	0	0	0	0	0	0	0	0	0	0
Cytophaga_sp._AN_BI4	0	0	0	0	0	0	0	0	0	0	0	1.41177e-05	0	0	0	0	0	0
Deinococcus_sp._Leaf326	0	6.93808e-06	0	0	1.36893e-05	1.37563e-05	0	0	0	0	0	0	0	0	0	0	0	0
Deinococcus_wulumuqiensis	0	0	0	0	0	0	0	0	1.3526e-05	0	0	0	0	0	0	0	0	0
Desulfocella_halophila	0	0	0	0	0	0	0	0	0	0	0	3.52943e-05	0	0	0	0	0	0
Desulfohalobium_retbaense	0	0	0	0	0	0	0	2.0908e-05	0	4.07501e-05	0	8.47063e-05	0	0	0	0	0	0
Desulfonatronobacter_bacterium_YC_ZSS_LKJ160	0	0	0	0	0	0	0	0	0	0	0	1.41177e-05	0	0	0	0	0	0
Desulfonatronovibrio_halophilus	0	0	0	0	0	0	0	0	0	0	0	2.11766e-05	0	0	0	0	0	0
Desulfonosporus_sp._AAN04	0	0	0	0	0	0	0	0	0	4.07501e-05	0.000136402	2.11766e-05	0.000370729	0.000531072	0.000282797	6.39545e-05	0.00010963	0.000408444
Desulfovermiculus_bacterium_YC_ZSS_LKJ164	0	0	0	0	0	0	0	0	0	0	1.36402e-05	0	0	0	0	0	0	0
Desulfovibrio_bacterium_New_Zealand_D	0	0	0	0	0	0	0	0	0	0	0	2.82354e-05	0	0	0	0	0	0
Desulfovibrio_bacterium_endosymbiont_of_Onthophagus_Taurus	0	0	0	0	0	6.87815e-06	2.86584e-05	6.96932e-06	1.3526e-05	0	0	0	0	0	0	0	0	9.96204e-06
Desulfovibrio_piger	0	0	0	0	0	0	0	0	0	0	0	0.000112942	0	0	0	0	0	2.98861e-05
Desulfovibrio_sp._Marseille_P3199	0	0	0	0	0	0	0	0	0	0	0	2.11766e-05	0	0	0	0	0	0
Desulfovibrio_sp._S14_PV_2008	0	0	0	0	0	0	0	0	0	0	0	1.41177e-05	0	0	0	0	0	0
Dickeya_chrysanthemi	0	0	0	0	0	0	0	0	0	0	3.41006e-05	0	0	0	0	0	0	0
Enterococcus_cecorum	0	0	0	0	4.1068e-05	0	3.5823e-05	0	0	0	0	0	0	7.32514e-05	0	0	0	0
Erysipelatoclostridium_bacterium_ic1391	0	0	0	0	0	0	0	0	0	0	0	2.82354e-05	0	0	0	0	0	0
Escarpia_spicata_endosymbiont_Alvin__2837	0	0	0	0	0	0	0	0	0	0	0	1.41177e-05	0	0	0	0	0	0
Faecalicoccus_pleomorphus	0	0	0	0	0	0	0	0	0	0	0	1.41177e-05	0	0	0	0	0	0
Fannyhessea_vaginae	0	0	0	0	0	0	0	0	0	1.35834e-05	0	0	0	0	0	0	0	0
Fibrobacter_sp.	0	0	0	0	0	0	0	0	0	0	4.09207e-05	0	0	0	0	0	0	0
Flavobacterium_caeni	0	0	0	0	2.0534e-05	0	0	0	0	0	0	0	0	0	0	0	0	0
Fusobacterium_sp._RMA_1065	0	0	2.766e-05	0	0	0	0	0	0	0	0	0	0	0	0	0	0	0
Galbibacter_marinus	0	0	0	0	0	0	0	0	0	0	0	0	0	0	0	0	3.91537e-05	0
Gallibacterium_anatis	0	0	0	0	0	0	0	0	0	0	0	4.9412e-05	0	0	0	0	0	0
Gemmata_sp._Ha1_2	0	0	0	0	0	0	0	0	0	0	0	9.8824e-05	0	0	0	0	0	0
Gemmatimonadaceae_bacterium_LWQ133	0	0	0	0	0	0	0	0	6.76302e-05	0	0	0	0	0	0	0	0	0
Gemmatimonadetes_bacterium_LP81	0	0	0	0	0	0	0	0	0	0	0	2.82354e-05	0	0	0	0	0	0
Gemmatimonadetes_bacterium_LX87	0	0	0	0	0	0	0	1.39386e-05	2.70521e-05	0.000108667	0	9.17651e-05	0	0	0	0	0	0
Gemmatimonadetes_bacterium_SCN_70_22	0	0	1.383e-05	0	0	0	0	0	0	0	2.72805e-05	3.52943e-05	2.13882e-05	0	0	0	0	0
Gemmatimonadetes_bacterium_WY71	0	0	0	0	0	0	0	0	4.05781e-05	0	0	2.82354e-05	0	0	0	0	0	0
Geobacter_anodireducens	0	0	6.91501e-06	0	0	0	0	0	0	0.000115459	0	2.82354e-05	0	1.83128e-05	0	0	0	0
Gleimia_europaea	0.000131901	0.000138762	9.68101e-05	0.00118444	0.00132102	0.00143753	0.000716461	0.000550576	0.0004937	0.000129042	0.00058653	0.000204707	0.000199624	0.000109877	8.93043e-05	9.59317e-05	0.000203599	0.000219165
Gluconobacter_cerinus	0	0	0	0	6.84467e-06	1.37563e-05	0	0	0	0.00753876	0.00823188	0.0043059	0	0	0	0	0	0
Gluconobacter_oxydans	0	0	0	0	0	0	0	0	0	0	2.04604e-05	0	0	0	0	0	0	0
Glycomyces_tenuis	0	0	0	0	0	0	0	0	0	0	0	1.41177e-05	0	0	0	0	0	0
Halanaerobacter_jeridensis	0	6.93808e-06	0	0	0	0	0	0	0	1.35834e-05	0	0.000105883	0	0	0	0	0	0
Halanaerobium_bacterium_YC_ZSS_LKJ30	0	0	0	0	0	0	0	0	0	0	0	2.82354e-05	0	0	0	0	0	0
Halanaerobium_bacterium_YC_ZSS_LKJ55	0	0	0	0	0	0	0	0	0	0	1.36402e-05	0.000204707	0	0	0	0	0	0
Halobacteriaceae_archaeon_SHRA26	0	0	0	0	0	0	7.16461e-06	0	1.3526e-05	0	0	0	0	0	0	0	0	0
Haloferula_sp._BvORR071	0	0	0	0	0	0	0	0	0	0	0	9.17651e-05	0	0	0	0	0	0
Halomicrobium_sp._HArcht3_3	0	0	0	0	0	0	0	0	0	0	0	2.11766e-05	0	0	0	0	0	0
Haloplanus_sp._LpH4	0	0	0	0	0	0	0	0	0.000256995	0	0	0	0	0	0	0	0	0
Halopseudomonas_pertucinogena	2.93113e-05	0	0	0	0	0	0	0	0	0	0	0	0	0	0	0	0	0
Hamadaea_tsunoensis	0	0	0	0	0	0	0	0	0	8.82918e-05	0	0	0	0	0	0	0	0
Helicobacter_ganmani	0	0	0	0	0	0	0	0	4.73411e-05	0	3.41006e-05	0	0	0	0	0	0	0
Helicobacter_typhlonius	0	0	0	0	0	0	0	0	0	0	6.82012e-06	2.82354e-05	7.12941e-06	0	0	4.79658e-05	0	0
Huanghella_arctica	0	0	0	0	0	0	3.5823e-05	0	3.38151e-05	0	0	0	0	0	0	0	0	0
Hymenobacter_crusticola	0	0	0	0	0	0	0	0	0	2.71667e-05	4.09207e-05	0	0	0	0	0	0	0
Hymenobacter_profundi	0	0	0	0	0	0	0	2.0908e-05	0	0	0	0	0	0	0	0	0	0
Hymenobacter_sp._SAFR_023	0	0	0	0	0	3.43907e-05	0	0	0	0	0	0	0	0	0	0	0	0
Iamia_bacterium_Ellin5247	0	0	1.383e-05	0	0	0	0	0	0	0	0	7.05886e-05	0	0	0	0	0	0
Ileibacterium_valens	0	0	0	0	0	0	0	0	0	2.0375e-05	0	9.8824e-05	0	0	0	0	0	0
Inostemma_sp._AD_2014	0	0	0	0	0	0	0	0	0	0	0	6.35297e-05	0	0	0	0	0	0
Isosphaera_sp._Tx1_4	0	0	0	0	0	0	0	0	0	0	0	0.000141177	0	0	0	0	0	0
Izimaplasma_bacterium_YC_ZSS_LKJ80	0	0	0	0	0	0	7.16461e-06	1.39386e-05	3.38151e-05	0	0	4.23531e-05	7.12941e-06	9.15642e-06	0	0	0	0
Jahnella_thaxteri	0	0	0	0	0	0	0	0	0	0	0	3.52943e-05	0	0	0	0	0	0
Juncus_effusus	0	0	4.149e-05	2.73858e-05	0	0	0	1.39386e-05	0	0	0	9.17651e-05	0	0	0	0	1.56615e-05	0
Keratinibaculum_paraultunense	0	0	0	0	0	0	0	0	0	0	0	0	0	0	0	0	0	1.99241e-05
Komagataeibacter_saccharivorans	0	0	0	0	0	0	0	0	0	0.00128363	0.0012208	0.000578826	0	0	0	0	0	0
Lactobacillus_amylolyticus	0.000388375	0.000444037	0.00033192	8.21575e-05	0.000130049	0.000130685	5.01522e-05	8.36319e-05	0	3.39584e-05	9.54817e-05	0	9.26824e-05	0	1.48841e-05	0.000127909	3.91537e-05	0
Lactobacillus_aviarius	0	0	0	0	0	2.75126e-05	0	0	0	0.000135834	0	0	0	4.57821e-05	0	0	0	0
Lactobacillus_intestinalis	0	0	0	0	0	0	0	0	6.08672e-05	7.47085e-05	0	0	0	0	0	0	0	0
Lactobacillus_sp._C30An8	0	0	0	0	0	0	0	0	0	6.11251e-05	0	0	0	0	0	0	0	0
Lacunisphaera_bacterium_RS58G	0	0	0	0	0	0	0	0	0	0	0	1.41177e-05	0	0	0	0	0	0
Laribacter_hongkongensis	0	0	0	0	0	0	0	0	0	0	0	0	0	0	0	3.19772e-05	0	0
Leptotrichia_sp.	0	0	0	0	0	0	0	0	0	0	0	1.41177e-05	0	0	0	0	0	0
Leuconostoc_fallax	0	0	0	4.10787e-05	1.36893e-05	1.37563e-05	0	0	0	0	4.09207e-05	0	0	0	0	0	0	0
Limosilactobacillus_mucosae	0	0	0	0	0	0	0	0	0	0	0	2.82354e-05	0	0	0	0	0	0
Limosilactobacillus_vaginalis	0.000967274	0.000888075	0.000746821	0.000178008	0.000177962	0.000130685	0.00018628	0.000167264	0.000229943	1.35834e-05	0.000313725	0.00049412	0.000156847	0.000100721	8.93043e-05	9.59317e-05	0.0001018	2.98861e-05
Luteimonas_marina	0	0	0	0	0	0	0	0	0	1.35834e-05	0	0	0	0	0	0	0	0
Luteolibacter_arcticus	0	0	0	0	0	0	0	0	8.79192e-05	0	0	0	0	0	0	0	0	0
Lysobacter_erysipheiresistens	0	0	0	0	0	0	0	0	0	0	2.72805e-05	4.9412e-05	0	0	0	0	0	0
Lysobacter_sp._RHLT3_4	0	0	0	0	0	0	0	0	0	0	0	7.05886e-05	0	0	0	0	0	0
Methanobacteriaceae_archaeon_TMK175	0.000307769	0.000277523	0.00023511	0.00352592	0.00252568	0.00182271	0.000752284	0.000494822	0.000838614	0.000896502	0.000272805	0.00031059	0.000278047	9.15642e-05	0.000200935	0.00016788	0.000274076	9.96204e-05
Methanobacterium_beijingense	0	0	0	0	0	0	0	0	0	0	0	0.000232942	0	0	0	0	0	0
Methanobacterium_sp.	0.000131901	0.000117947	0.00015213	0.00399148	0.00369612	0.00174705	0.000601827	0.000271804	0.000615435	0.000129042	0.00059335	0.000105883	5.70353e-05	5.49385e-05	5.95362e-05	4.79658e-05	9.39688e-05	3.98482e-05
Methanobacterium_sp._IM1	0	0	0	0	0	0	0	0	0	0	0	0.000331766	0	0	0	0	0	0
Methanosaeta_harundinacea	0	0	0	0	8.89808e-05	0	0	0	0	0	0	0	0	0	0	0	0	0
Methanosarcina_sp._48	0	0	0	0	0	0	0	0	0	0.000224125	0	0.000465885	0.000171106	0	0	0	0	0
Methanosarcina_sp._RPS13	0	0	0	0	0	0	0	4.18159e-05	0	0	0	0	0	0	0	0	0	0
Methanothrix_thermoacetophila	0	0	1.383e-05	1.36929e-05	0	0	0	0	0	0	0	2.11766e-05	0	0	0	0	0	0
Microcoleus_sp._PCC_7113	0	0	0	0	0	0	0	0	0	0	0	1.41177e-05	0	0	0	0	0	0
Myroides_cloacae	0	0	0	0	0	2.06344e-05	0	0	0	0	0	0	0	0	0	0	0	0
Myxococcales_bacterium_UTMC_4097	0	0	0	0	0	1.37563e-05	0	0	0	0	0	0	0	0	0	0	0	0
Nitrosospira_sp.	0	0	0	0	0	0	0	0	0	4.75418e-05	0	0	0	0	0	0	0	0
Nitrospira_japonica	0	0	0	0	0	0	0	0	0.000114971	2.71667e-05	0	1.41177e-05	0	0	1.48841e-05	3.99715e-05	0	0
Nocardioides_sp._02SU6	0	0	0	0	0	0	0	0	1.3526e-05	0	0	0	0	0	0	0	0	0
Nocardioides_sp._AP3	0	0	0	0	0	0	0	0	0	4.75418e-05	0	0	0	0	0	0	0	0
Nordella_oligomobilis	0	0	0	0	0	0	0	0	0	0	0	0	0	0	0	1.59886e-05	0	0
Noviherbaspirillum_malthae	0	0	0	0	0	0	0	0	0	0	0	2.82354e-05	0	0	0	0	0	0
Olivibacter_soli	0	0	0	0	2.0534e-05	0	0	0	0	0	0	9.17651e-05	0	0	0	0	0	0
Oryzihumus_leptocrescens	0	0	0	0	0	0	0	0	0	0.000461834	0	0	0	0	0	0	0	0
Paenibacillus_sp._VKM_B_2647	0	0	0	0	0	0	0	0	0	0	1.36402e-05	0	0	0	0	0	0	0
Paludisphaera_borealis	0	0	0	0	0	0	0	0	0	0	0	0.000162354	0	0	2.23261e-05	0	0	0
Parabacteroides_goldsteinii	0	0	0	0	0	0	0	0	0	0	4.77408e-05	4.9412e-05	0	0	0	0	0	0
Parabacteroides_sp.	0	0	0	0	0	0	0	1.39386e-05	0	0	0.000150043	2.82354e-05	0	0	0	0	0	0
Parasutterella_secunda	0	0	0	0	0	0	0	0	0	0	0	1.41177e-05	0	0	0	0	0	0
Patulibacter_minatonensis	0	0	0	0	0	0	0	0	2.02891e-05	0	0	0	0	0	0	0	0	0
Peptoniphilus_sp._ING2_D1G	0	0	0	0	0	6.87815e-06	7.16461e-06	2.0908e-05	0	0	0	1.41177e-05	7.12941e-06	0	0	0	0	0
Peptoniphilus_sp._oral_taxon_386_str._F0131	0	0	0	0	0	0	0	0	0	0	4.09207e-05	0	0	0	0	0	0	0
Peribacillus_asahii	0	0	0	2.73858e-05	0	0	0	0	0	0	0	4.9412e-05	0	0	0	0	0	0
Petrimonas_mucosa	5.12948e-05	0	4.149e-05	0	3.42234e-05	3.43907e-05	0	0	4.05781e-05	0	0	4.23531e-05	0	6.40949e-05	2.23261e-05	0	0	0
Phaselicystis_flava	0	0	0	1.36929e-05	0	0	0	0	0	0	0	0	0	0	0	0	0	0
Phenylobacterium_hankyongense	0	0	0	0	0	0	0	2.0908e-05	0	0	0	0	0	0	0	0	1.56615e-05	0
Phocaeicola_barnesiae	0	0	0	0	0	0	0	0	0	8.82918e-05	0	0.000105883	0	0	0	0	0	0
Phocaeicola_paurosaccharolyticus	0	0	0	0	0	0	0	0	3.38151e-05	0	0	0	0	0	0	0	0	0
Phocaeicola_plebeius	0	0	6.91501e-06	6.84645e-06	0	0	0	0	0	9.50835e-05	0	9.8824e-05	0	0	0	0	0	0
Phocaeicola_salanitronis	0	0	0	0	0	0	0	0	0	0	0	3.52943e-05	0	0	0	0	0	0
Phocaeicola_sartorii	0	0	0	0	0	0	0	0	1.3526e-05	0	4.77408e-05	3.52943e-05	0	0	0	0	0	0
Phocaeicola_vulgatus	0	0	0	0	0	0	0	0	0	0	0	0	0	0	0	2.39829e-05	0	0
Phormidium_sp._Ck3	0	0	0	0	0	0	2.14938e-05	0	0	0	2.04604e-05	0	0	0	0	0	0	0
Pirellula_sp._SH_Sr6A	0	0	0	0	4.1068e-05	0	0	0	0	0	0	0	0	0	0	0	0	0
Planctomycetaceae_bacterium_LX124	0	0	0	0	2.73787e-05	0	0	0	0	0	0	0	0	0	0	0	0	0
Planctomycetes_bacterium	0	2.08143e-05	0	0	0	0	0	0	0	0	0	0	0	0	0	0	0	0
Planctopirus_limnophila	0	0	0	0	0	0	0	0	0	0	0	7.76474e-05	0	0	0	0	0	0
Planktothrix_spiroides	0	0	0	0	0	0	0	0	0	0	0	1.41177e-05	0	0	0	0	0	0
Pontibacter_populi	0	0	0	0	0	0	0	0	3.38151e-05	0	0	0	0	0	0	0	0	0
Pontibacter_sp._LX8	0	0	0	1.36929e-05	0	0	0	0	0	6.79168e-05	0	0.000218825	0	0	0	0	0	0
Porphyromonadaceae_bacterium_DJF_B175	0	0	0	0	0	2.06344e-05	0	0	0	0	0	0	0	0	0	0	0	0
Porphyromonas_pasteri	0	0	0	0	0	0	0	0	4.73411e-05	0	0	0	0	0	0	0	0	0
Porphyromonas_somerae	0	4.85666e-05	6.91501e-06	0	0	2.75126e-05	0	0	0	0.000251292	0	0.000734121	0.000221012	5.49385e-05	2.23261e-05	7.99431e-06	7.83073e-05	0
Prevotella_sp._KHD1	0	0	0	0	0	0	0	0	0	0	0	2.82354e-05	0	0	0	0	0	0
Prevotella_sp._oral_taxon_299_str._F0039	0	0	0	0	0	0	0	0	0	0	0	2.82354e-05	0	0	0	0	0	0
Proteiniborus_sp._DW1	0	0	0	0	0	0	0	0	0	0	0	0	0	0	0	0	0	1.99241e-05
Proteiniphilum_sp._EBM_39	0	6.93808e-06	4.149e-05	7.5311e-05	5.47574e-05	3.43907e-05	4.29876e-05	0	0	0	0	0	0	0	2.97681e-05	0	2.34922e-05	0
Pseudomonas_bacterium_WM06i_B4E	0	0	0	3.42323e-05	0	4.8147e-05	0	0	0	2.0375e-05	0	0	0	0	0	0	0	0
Pseudomonas_flexibilis	0	0	0	2.73858e-05	0	0	0	0	0	0	0	9.17651e-05	0	0	0	0	0	0
Pseudoxanthomonas_mexicana	0	0	0	1.36929e-05	0	0	0	0	0	0	0	0	0	0	0	0	0	0
Puia_dinghuensis	0	0	0	0	0	0	0	4.87852e-05	0	0	0	0	0	0	0	0	0	0
Reyranella_soli	0	0	0	0	0	0	0	0	0	8.15001e-05	0	9.17651e-05	0	0	0	0	0	0
Rivibacter_sp.	0	0	0	0	0	0	0	0	0	0	0	2.82354e-05	0	0	0	0	0	0
Roseimicrobium_gellanilyticum	0	0	0	8.21575e-05	1.36893e-05	0	0	0	0	2.71667e-05	0	0.000148236	0	0	0	0	0	0
Rothia_mucilaginosa	0	0	0	0	0	0	0	0	0	0	2.04604e-05	0	0	0	0	0	0	0
Ruminococcaceae_bacterium_GD6	0	0	0	0	0	0	0	0	1.3526e-05	0	0	0	0	0	0	0	0	0
Ruminococcaceae_bacterium_GD7	0	0	0	0	0	0	0	0	0	0	0	2.82354e-05	0	0	0	0	0	0
Salinarchaeum_sp._Harcht_Bsk1	0	0	0	0	0	0	0	0	0	0	0	3.52943e-05	0	0	0	0	0	0
Sandaracinus_amylolyticus	0	0	0	0	0	0	0	0	1.3526e-05	0	0	0	0	0	0	0	0	0
Schaalia_odontolytica	0	0	0	0	0	0	0	0	0	4.75418e-05	0	0	0	0	0	0	0	0
Schnuerera_ultunensis	0	0	0	0	0	0	0	0	0	0	0	0	0	0	0	0	0	3.98482e-05
Serratia_symbiotica	0	0	0	0	0	0	0	0	4.05781e-05	0	0	0	0	0	0	0	0	0
Shewanella_sp._KALAICIBA10	0	0	0	0	0	0	0	0	0	0	0	2.82354e-05	0	0	0	0	0	0
Singulisphaera_acidiphila	0	0	0	0	0	0	0	0	0	0	0	0.000451767	0	0	0	0	0	0
Singulisphaera_sp._SD1_4	0	0	0	0	0	0	0	0	0	0	0	0.000289413	0	0	5.20942e-05	0	0	0
Singulisphaera_sp._WX23	0	0	1.383e-05	0	0	0	0	0	8.11562e-05	0	0	0	0	0	0	0	0	0
Solobacterium_moorei	0	0	0	0	0	0	0	0	0	0	2.04604e-05	0	0	0	0	0	0	0
Sorangium_cellulosum	0	0	0	2.73858e-05	0	0	0	1.39386e-05	0	0.000129042	0	0.000550591	0	0	0	0	0	0
Spartobacteria_bacterium_Gsoil_144	0	0	0	0	0	0	0	0	0	0	0	0	0	1.83128e-05	0	0	0	0
Spartobacteria_bacterium_WX31	0	0	0	0	0	0	0	0	0	0	0.000184143	7.05886e-05	0	0	0	0	2.34922e-05	0
Sphingobacterium_bambusae	0	0	0	0	0	0	0	0	0	1.35834e-05	0	0	0	0	0	0	0	0
Sphingobacterium_sp._21	0	0	0	0	0	0	0	0	2.70521e-05	0	0	0	0	0	0	0	0	0
Sphingomonas_daechungensis	0	1.38762e-05	0	0	0	0	0	0	0	2.0375e-05	0	6.35297e-05	0	0	0	0	0	0
Spirochaeta_sp._MWH_HuW8	0	0	0	0	0	0	0	0	0	0	0	1.41177e-05	0	0	0	0	0	0
Spirosoma_oryzae	0	0	0	0	0	0	0	0	0	1.35834e-05	2.04604e-05	0	0	0	0	0	0	0
Spirosoma_pomorum	0	0	0	0	0	0	0	0	0	0	1.36402e-05	0	0	0	0	0	0	0
Sporosarcina_pasteurii	0	0	0	0	0	0	0	0	0.000121734	0.000129042	9.54817e-05	2.82354e-05	0	0	0	0	0	0
Stenotrophobacter_namibiensis	0	0	0	0	0	0	0	0	6.08672e-05	0	0	0	0	0	0	0	0	0
Steroidobacter_bacterium_Dok29	0	0	0	0	0	0	0	0	0	0	0	4.9412e-05	0	0	0	0	0	0
Streptococcus_constellatus	0	0	0	0	0	0	0	0	0	0	3.41006e-05	0	0	0	0	0	0	0
Succinatimonas_hippei	0	0	0	0	0	0	0	0	0	0	2.04604e-05	2.11766e-05	0	0	0	0	0	0
Symbiobacterium_thermophilum	0	0	0	0	0	0	0	0	0	0	0	0.000105883	0	0	0	0	0	0
Symbiobacterium_turbinis	0	0	0	0	0	0	0	0	0	0	0	0	0	0	0	3.19772e-05	0	0
Synechococcus_sp._MLCB	0	0	0	0	0	0	0	0	0	3.39584e-05	2.04604e-05	0	0	0	0	0	0	0
Syntrophaceticus_schinkii	0.00607477	0.00552965	0.00757885	0.00335476	0.00362083	0.00376235	0.00242164	0.00275288	0.00213711	0.000618043	0.00102302	0.00102353	0.00201049	0.00165731	0.00148096	0.00123912	0.000837888	0.000816888
Syntrophomonas_wolfei	0	1.38762e-05	0	0	0	0	0	0	0	0	0	0	0	0	0	0	0	0
Tangfeifania_diversioriginum	0	0	0	0	0	0	0	0	0	0	0	7.05886e-05	0	0	0	0	0	0
Tanticharoenia_sakaeratensis	0	0	0	0	0	0	0	0	0	0.000149417	8.18414e-05	7.76474e-05	0	0	0	0	0	0
Tenericutes_bacterium_ADurb.Bin239	0.000256474	6.24428e-05	4.84051e-05	8.90039e-05	2.0534e-05	3.43907e-05	1.43292e-05	0	1.3526e-05	0	0	0	0	0	2.97681e-05	0	1.56615e-05	0
Tepidamorphus_gemmatus	0	0	0	0	0	0	0	0	0	0	0	2.82354e-05	0	0	0	0	0	0
Thermaerobacter_composti	0	0	0	0	0	0	0	0	0	0	0	9.8824e-05	0	0	0	0	0	0
Thermobacillus_composti	0	0	0	0	0	0	0	0	0	0	1.36402e-05	0	0	0	0	0	0	0
Thermocrispum_municipale	0	0	0	0	0	0	0	0	0	0	0	2.11766e-05	0	0	0	0	0	0
Thermomonas_fusca	0	0	0	0	0	0	0	0	0	0	2.72805e-05	0	0	0	0	0	0	0
Thermomonosporaceae_bacterium_YE4_D4_16_CH2	0	0	0	0	0	0	0	0	0	0	0	2.11766e-05	0	0	0	0	0	0
Thiohalospira_alkaliphila	0	0	0	0	0	0	0	0	0	0	3.41006e-05	0	0	0	0	0	0	0
Thiohalospira_halophila	0	0	0	0	0	0	0	0	0	0	3.41006e-05	4.9412e-05	0	0	0	0	0	0
Treponema_succinifaciens	0	0	0	0	0	0	0	0	0	0	0	1.41177e-05	0	0	0	0	0	0
Turicimonas_muris	0	0	0	0	0	0	0	0	0	0	0	1.41177e-05	0	0	0	0	0	0
Unassigned	0.00329752	0.00190797	0.00181865	0.00374501	0.00529093	0.00755221	0.00711445	0.00530365	0.0164815	0.248718	0.204099	0.110365	0.00119774	0.000787452	0.000848391	0.0018227	0.00154265	0.00105598
Ureibacillus_sp._S22_47	0	0	0	0	0	0	0	0	0	0	1.36402e-05	2.11766e-05	0	0	0	0	0	0
Varibaculum_sp._Marseille_P3369	0.000637521	0.000513418	0.000490966	0.000575102	0.000616021	0.000577764	0.00131112	0.00109418	0.000825088	0.000135834	0.000115942	0.000127059	0.000163977	0.000293005	0.000230703	0.000191863	0.000336721	0.000348672
Verrucomicrobia_bacterium_ADurb.Bin063	7.32783e-06	0	0	0	0	1.37563e-05	0	0	0	0	0	0	0	0	0	0	0	0
Verrucomicrobia_bacterium_OR_59	0	0	0	0	0	0	0	0	0	0	0	1.41177e-05	0	0	0	0	0	0
Verrucomicrobia_bacterium_WY51	0	0	0	3.42323e-05	0	0	0	0	0	0.000502584	0	0	0	0	0	0	0	0
Verrucomicrobium_sp._IMCC25902	0	0	0	2.73858e-05	0	0	0	0	0	0	0	2.82354e-05	0	0	0	0	0	0
Verrucomicrobium_spinosum	0	0	0	1.36929e-05	0	0	0	0	0	0	0	0	0	0	0	0	0	0
Victivallales_bacterium_CCUG_44730	0	0	0	0	0	0	0	0	0	0	0	6.35297e-05	0	0	0	0	0	0
Vogesella_bacterium_E2_14	0	0	0	0	0	0	0	0	8.79192e-05	0	0	0	0	0	0	0	0	0
Weissella_halotolerans	0	0	0	0	0	0	0	0	4.73411e-05	0.000129042	0.000150043	0	0	0	0	0	0	0
[Eubacterium]_hallii	0	0	0	0	0	0	0	0	0	0	0	2.11766e-05	0	0	0	0	0	0
actinobacterium_WWH12	0	0	0	0	0	0	0	2.78773e-05	2.02891e-05	0	0	6.35297e-05	0	0	0	0	0	0
archaeon_PY_9	0.00353202	0.00359393	0.00307718	0.00102012	0.000746069	0.000625911	0.00199893	0.0043837	0.00195451	0.000224125	0.000313725	0.000487061	0.000221012	0.000100721	0.000208377	0.000303784	0.000281906	0.000268975
gamma_proteobacterium_Y_134	0	0	0	0	0	0	0	0	0	1.35834e-05	0	0	0	0	0	0	0	0
secondary_endosymbiont_of_Pseudococcus_comstocki	0	0	0	0	0	0	0	0	0	0.00012225	0.000129582	5.64709e-05	0	0	0	0	0	0
unclassified_0319_6G20	0	0	0	0	0	0	0	0	4.73411e-05	0	3.41006e-05	0	0	0	0	0	1.56615e-05	0
unclassified_0319_7L14	0	0	0	2.73858e-05	0	0	0	0	0	0	0	0	0	0	0	0	0	0
unclassified_1959_1	0	0	0	0	0	0	0	0	0	0	0	2.11766e-05	0	0	0	0	0	0
unclassified_32_520	0.0228335	0.0121486	0.0125991	0.0149116	0.0130323	0.0168583	0.0108401	0.0151862	0.0106585	0.000645209	0.000395567	0.000423531	0.000156847	0.000109877	0.000401869	0.000295789	0.000336721	0.000209203
unclassified_67_14	1.46557e-05	0	0	0	6.84467e-06	2.06344e-05	0	0	3.38151e-05	8.15001e-05	8.86616e-05	0.000338825	0	0	1.48841e-05	1.59886e-05	0	0
unclassified_A0839	0	0	0	0	0	0	0	2.0908e-05	0	0	0	0	0	0	0	0	0	0
unclassified_A2	0	0	0	0	0	0	1.43292e-05	0	0	0	0	5.64709e-05	0	1.83128e-05	0	0	1.56615e-05	0
unclassified_A21b	0	0	0	0	0	2.75126e-05	0	0	0	0	0	2.11766e-05	0	0	0	0	0	0
unclassified_A4b	0	0	0	3.42323e-05	0	0	0	3.48466e-05	7.43932e-05	0.000169792	1.36402e-05	0.000218825	0	0	0	2.39829e-05	0	0
unclassified_ADurb.Bin063_1	0	0	0	0	0	0	0	0	5.41041e-05	0.000631626	3.41006e-05	0.000190589	0	0	0	0	7.83073e-05	0
unclassified_ADurb.Bin120	7.32783e-06	3.46904e-05	6.91501e-06	0.000136929	0	6.87815e-05	0	6.27239e-05	1.3526e-05	0	5.4561e-05	7.05886e-06	2.85177e-05	9.15642e-06	0	0	7.83073e-06	1.99241e-05
unclassified_AKIW781	0	0	0	0	1.36893e-05	0	0	0	5.41041e-05	0	0	3.52943e-05	0	0	0	0	0	0
unclassified_AKYG1722	0	0	0	0	0	0	7.16461e-06	2.78773e-05	4.05781e-05	0	0	1.41177e-05	0	0	0	0	0	0
unclassified_AKYG587	0	0	0	2.05394e-05	3.42234e-05	1.37563e-05	0	2.0908e-05	0	0	0	0.000148236	0	0	0	0	0	0
unclassified_AKYH767	0	0	0	0	0	0	0	0	0	0	0	1.41177e-05	0	0	0	0	0	0
unclassified_Abditibacterium	0	0	0	0	0	0	0	6.96932e-05	0.000189364	0	6.13811e-05	0.000600003	0	0	2.97681e-05	0	0	0
unclassified_AbsconditabacterialeSR1	0	0	1.383e-05	1.36929e-05	0	0	0	0	0	0	1.36402e-05	0	0	0	0	0	0	0
unclassified_Acanthopleuribacter	0	0	0	0	0	0	0	0	0	0	0	1.41177e-05	0	0	0	0	0	0
unclassified_Acetoanaerobium	0	0	0	0	0	0	0	0	0	1.35834e-05	0	0	0	0	0	0	0	0
unclassified_Acetobacter	0	0	0	0	0	0	0	0	4.73411e-05	0.00112063	0.000777494	0.000324707	0	0	0	0	0	0
unclassified_Acetobacteraceae	1.46557e-05	6.93808e-06	0	2.73858e-05	0	4.8147e-05	0	0	2.02891e-05	0	0	3.52943e-05	0	0	0	0	0	0
unclassified_Acetomicrobium	0.00131901	0.00135986	0.00151439	0.00139668	0.00175224	0.00169202	0.00253627	0.00334527	0.00183954	0.00189488	0.00239386	0.00251295	0.0063024	0.00501772	0.00738249	0.00704299	0.00985106	0.0100617
unclassified_Acholeplasma	0.0325869	0.0282311	0.0297207	0.00319729	0.00462015	0.00387927	0.00224252	0.00299681	0.00189364	0.000502584	0.00055243	0.000592944	0.00106941	0.000979737	0.000647456	0.000647539	0.00053249	0.00053795
unclassified_Acholeplasmataceae	0	1.38762e-05	0	6.84645e-06	6.84467e-06	0	0	0	0	0	1.36402e-05	0	7.12941e-06	0	0	0	0	0
unclassified_Achromobacter	0	0	0	6.84645e-06	0.000109515	8.25378e-05	0	1.39386e-05	7.43932e-05	0	2.04604e-05	0.000155295	0	0	1.48841e-05	0	0	0
unclassified_Acidaminococcus	0	0	0	0	0	0	0	0	0	0	0	1.41177e-05	0	0	0	0	0	0
unclassified_Acidibacter	0	0	0	0	1.36893e-05	8.25378e-05	0	2.78773e-05	0	4.75418e-05	0	0.000197648	0	0	0	0	0	0
unclassified_Acidimicrobiia	0	8.3257e-05	3.4575e-05	1.36929e-05	0	8.25378e-05	2.86584e-05	1.39386e-05	2.70521e-05	4.75418e-05	0	0.000910593	9.98118e-05	2.74693e-05	0	0	0	0
unclassified_Acidithiobacillus	0	0	1.383e-05	0	0	1.37563e-05	0	2.78773e-05	4.05781e-05	2.71667e-05	1.36402e-05	3.52943e-05	0	0	0	0	0	0
unclassified_Acidobacteriaceae__Subgroup_1	0	0	0	0	0	0	0	0	8.11562e-05	0	0	2.11766e-05	0	0	0	0	0	0
unclassified_Acidobacteriae	0	0	0	0	0	0	0	0	0	0	0	1.41177e-05	0	0	0	0	0	0
unclassified_Acidobacteriales	0	1.38762e-05	0	1.36929e-05	0	0	0	1.39386e-05	0.000311099	0.000217334	8.18414e-05	0.000232942	0	1.83128e-05	0	0	3.91537e-05	1.99241e-05
unclassified_Acidobacteriota	0	0	0	0	0	0	4.29876e-05	1.39386e-05	0	0	0	0	0	0	0	0	0	0
unclassified_Acidothermus	0	0	0	0	0	0	0	0	0	0	0	0.000112942	0	0	0	0	0	0
unclassified_Acinetobacter	0.0104129	0.00677157	0.00899642	0.0137271	0.0273308	0.0285306	0.0423858	0.027264	0.0720329	0.000461834	5.4561e-05	0.00108706	5.70353e-05	4.57821e-05	1.48841e-05	1.59886e-05	0.000164445	2.98861e-05
unclassified_Actinobacteria	0	0	1.383e-05	0	2.73787e-05	1.37563e-05	0	1.39386e-05	1.3526e-05	0.000196959	6.13811e-05	0.000317649	4.99059e-05	0	0	0	3.91537e-05	0
unclassified_Actinobacteriota	0	0	0	0	0	1.37563e-05	0	0	0.000108208	0	0	7.05886e-05	0	0	0	0	0	0
unclassified_Actinomadura	0	0	0	0	0	0	0	0	0	0	0	1.41177e-05	0	0	0	0	0	0
unclassified_Actinomarinales	0	0	0	0	0	2.06344e-05	2.86584e-05	0	2.70521e-05	0	1.36402e-05	9.17651e-05	0	0	0	0	0	0
unclassified_Actinomyces	0	0	0	0	0	0	2.86584e-05	0	0	0	0	0	0	0	0	0	0	0
unclassified_Actinomycetospora	0	0	0	0	0	0	0	0	0	0.000129042	6.82012e-05	0	0	0	0	0	0	0
unclassified_Actinophytocola	0	0	0	0	0	0	0	0	0	0	0	0	1.42588e-05	0	0	0	0	0
unclassified_Adhaeribacter	1.46557e-05	0	2.0745e-05	0	0	2.06344e-05	0	5.57546e-05	2.02891e-05	6.11251e-05	1.36402e-05	0.000642356	1.42588e-05	0	7.44203e-06	0	0	0
unclassified_Advenella	0	0	0	0	0	0	0	0	0	0	3.41006e-05	2.82354e-05	0	0	0	0	0	0
unclassified_Aenigmarchaeota	0	0	0	0	0	0	0	0	1.3526e-05	0	3.41006e-05	5.64709e-05	0	0	0	1.59886e-05	0	0
unclassified_Aeriscardovia	3.66392e-05	0	6.91501e-05	0	4.79127e-05	3.43907e-05	1.43292e-05	1.39386e-05	0	2.71667e-05	1.36402e-05	0	0	1.83128e-05	0	0	7.83073e-06	1.99241e-05
unclassified_Aeromicrobium	0	0	1.383e-05	0	0	0	0	0	4.73411e-05	8.15001e-05	0.000122762	0.000663533	0	0	0	0	0	0
unclassified_Aeromonas	0	0	0	0	1.36893e-05	0	2.86584e-05	2.0908e-05	8.11562e-05	0	5.4561e-05	0.000134118	0	0	0	1.59886e-05	0	0
unclassified_Agathobacter	0	0	0	0	0	0	0	0	0	0	2.04604e-05	0	0	2.74693e-05	0	0	0	0
unclassified_Agromyces	0	2.08143e-05	0	4.10787e-05	0	0	0	0	1.3526e-05	0.000115459	0	0.000197648	0	0	0	0	0	0
unclassified_Ahniella	0	0	0	0	0	0	0	0	0	0	0	1.41177e-05	0	0	0	0	0	0
unclassified_Akkermansia	0.000109917	3.46904e-05	6.91501e-05	8.21575e-05	4.1068e-05	0.000213223	0.000465699	0.000383313	0.00121058	0.00097121	0.0013913	0.00597885	0.000320824	9.15642e-05	0.00011163	0.000247824	0.000133122	0.000109582
unclassified_Alcaligenaceae	0	0	0	0	0	0	0	4.87852e-05	0	5.43334e-05	0	7.05886e-05	1.42588e-05	0	0	0	1.56615e-05	0
unclassified_Algoriphagus	0	2.08143e-05	0	0	0	0	0	0	0	0	0	0	0	4.57821e-05	0	0	0	0
unclassified_Alistipes	0	0	0	0	0	0	7.16461e-06	0	6.76302e-05	0.0002445	0.000163683	0.00018353	0	0	0	3.19772e-05	0	0
unclassified_Alkaliflexus	5.12948e-05	3.46904e-05	8.98951e-05	0.000623027	0.000903497	0.00092855	0.0100233	0.00876044	0.00876487	0.001467	0.00109122	0.00131295	0.00219586	0.00274693	0.00185306	0.00251821	0.00287388	0.00243074
unclassified_Alkaliphilus	0.000256474	0.000215081	0.000352665	0.00011639	0.000109515	0.000130685	5.01522e-05	2.0908e-05	0	0	6.82012e-06	0	0	7.32514e-05	0	6.39545e-05	0.00010963	0.000109582
unclassified_Alkaliphilus_oremlandii_OhILAs	0	0	0	0	2.0534e-05	0	0	0	0	0	0	0	0	0	0	0	0	0
unclassified_Alkanindiges	0	0	0	0	0	0	1.43292e-05	0	1.3526e-05	0	0	1.41177e-05	0	0	0	0	0	0
unclassified_Allobaculum	0	0	0	0	0	0	0	0	0	0	0	1.41177e-05	0	0	0	0	0	0
unclassified_Allofustis	0	0	0	0	0	0	2.86584e-05	0	2.70521e-05	0	0	0	0	0	0	0	0	0
unclassified_Alloprevotella	1.46557e-05	4.16285e-05	0	1.36929e-05	3.42234e-05	6.87815e-06	5.01522e-05	8.36319e-05	0.000209654	0.000183375	0.000129582	0.000148236	1.42588e-05	0	0	7.99431e-06	3.91537e-05	1.99241e-05
unclassified_Allorhizobium_Neorhizobium_Pararhizobium_Rhizobium	0.000278458	0.000104071	0.00019362	0.000390248	0.000636555	0.00092855	0.00116783	0.000599362	0.00196804	0.000210542	0.000211424	0.000409414	0	1.83128e-05	0	0	0	0
unclassified_Alphaproteobacteria	0	0	0	0	6.84467e-05	4.12689e-05	2.86584e-05	4.18159e-05	0.000216417	0.000455042	0	0.000691768	4.99059e-05	4.57821e-05	2.97681e-05	0	0	0
unclassified_Altererythrobacter	0	0	0	6.16181e-05	0	1.37563e-05	0	2.78773e-05	0	0.000339584	1.36402e-05	0.00031059	0	2.74693e-05	0	0	0	0
unclassified_Alteromonas	0	0	0	0	0	0	0	0	0	0	0	1.41177e-05	0	0	0	0	0	0
unclassified_Aminicenantales	0	0	0	0	0	0	0	0	0	0	2.72805e-05	2.82354e-05	0	0	0	0	0	0
unclassified_Aminobacterium	0.000989257	0.000888075	0.000975016	0.00191016	0.00212185	0.00231794	0.00234999	0.00214655	0.00190717	0.000543334	0.000927536	0.00110118	0.00153282	0.00186791	0.00139166	0.000583584	0.00138604	0.000986242
unclassified_Ammoniphilus	0	0	0	1.36929e-05	0	0	0	0	0	0	0	0	0	0	0	0	0	0
unclassified_Anaerococcus	0	0	0	0	0	0	0	0	0	0	0.000102302	2.11766e-05	0	0	0	0	0	0
unclassified_Anaerofustis	6.59505e-05	0.000111009	0.00012447	0.000273858	0.000280632	0.000247613	0.00018628	6.27239e-05	0.00013526	0.000108667	6.13811e-05	0.000105883	0.000128329	0.000119033	7.44203e-05	2.39829e-05	7.83073e-05	8.96584e-05
unclassified_Anaerolinea	0	0	0	0	0	0	0	0	0	0	0	4.23531e-05	0	0	0	0	0	0
unclassified_Anaerolineaceae	0.0036859	0.00346904	0.00364421	0.00751741	0.00973313	0.0105923	0.00895576	0.0079729	0.0064925	0.00182017	0.00205286	0.0023506	0.00280899	0.00233489	0.00281309	0.00362942	0.00431473	0.00468216
unclassified_Anaerolineae	0	4.16285e-05	5.53201e-05	6.84645e-06	2.0534e-05	9.62941e-05	8.59753e-05	0	0.000628961	0.000312417	0.000347826	0.000451767	1.42588e-05	4.57821e-05	0	1.59886e-05	0	1.99241e-05
unclassified_Anaeromyxobacter	0	0	0	0	0	0	1.43292e-05	0	0	2.71667e-05	0	2.82354e-05	0	0	0	0	0	0
unclassified_Anaeromyxobacter_dehalogenans	0	0	0	0	0	0	0	0	1.3526e-05	0	0	0	0	0	0	0	0	0
unclassified_Anaerophaga	0	0	0	0	0	0	0	0	0	0	1.36402e-05	2.11766e-05	0	0	0	0	0	0
unclassified_Anaeroplasma	0	0	0	0	0	0	0	0	0	0	0	1.41177e-05	0	0	0	0	0	0
unclassified_Anaerosalibacter	0	0	0	0	0	2.06344e-05	0.000171951	0.000118478	0.000155549	0	0	2.82354e-05	0	3.66257e-05	1.48841e-05	0	0	0
unclassified_Anaerosporobacter	0	0	0	0	0	0	2.86584e-05	0	2.02891e-05	0	0	0	0	0	0	0	0	0
unclassified_Anaerostignum	0	0	0	0	0	0	0	0	0	3.39584e-05	0	0	0	0	0	0	0	0
unclassified_Anaerotruncus	0	0	0	0	0	0	0	0	0	0	0	2.82354e-05	0	0	0	2.39829e-05	0	0
unclassified_Anaerovoracaceae	0.00117245	0.00104765	0.00107183	0.00155415	0.00174539	0.00221476	0.00167652	0.00110115	0.00110913	0.000407501	0.00058653	0.000409414	0.000349341	0.000347944	0.000416753	9.59317e-05	0.000140953	4.98102e-05
unclassified_Anaerovorax	0.000227163	0.000312214	0.00033192	0.000109543	0.000177962	0.000240735	8.59753e-05	4.87852e-05	8.11562e-05	4.75418e-05	4.77408e-05	8.47063e-05	0.0001212	6.40949e-05	8.93043e-05	0	2.34922e-05	3.98482e-05
unclassified_Anseongella	0	0	0	0	0	1.37563e-05	0	0	0	0	0	2.82354e-05	0	0	0	0	0	0
unclassified_Apibacter	0	0	0	0	0	0	0	0	0	1.35834e-05	0	7.05886e-05	0	0	0	0	0	0
unclassified_Apilactobacillus	0	0	0	0	0	0	0	0	0	0	2.04604e-05	0	0	0	0	0	0	0
unclassified_Aquabacterium	2.19835e-05	0	0	0	4.79127e-05	0	0	0	0	0	0	0	0	0	0	0	0	1.99241e-05
unclassified_Aquicella	0	6.93808e-06	0	0	1.36893e-05	0	0	0	0	9.50835e-05	1.36402e-05	0.000155295	0	0	1.48841e-05	0	0	0
unclassified_Aquisalimonas	0	0	0	0	0	0	0	0	0	0	0	2.11766e-05	0	0	0	0	0	0
unclassified_Aquisphaera	0	0	0	0	0	0	0	0.00010454	0	0	0.000129582	0.000536473	2.13882e-05	0	4.46522e-05	3.99715e-05	0	0
unclassified_Archaea	0.000527604	0.000312214	0.0002766	0.00153361	0.00303219	0.00403059	0.00054451	0.000453006	0.00161636	0.00186092	0.000872975	0.000621179	4.27765e-05	1.83128e-05	0.000171167	0.000127909	0.000172276	9.96204e-05
unclassified_Arcobacteraceae	0	0	0	0	0	0	2.14938e-05	1.39386e-05	6.76302e-06	1.35834e-05	0	2.82354e-05	2.13882e-05	1.83128e-05	3.72101e-05	0.000135903	0.00021143	7.96964e-05
unclassified_Ardenticatenaceae	0	0	0	0	2.73787e-05	0	0	0	0	0	0	0	0	0	0	0	0	0
unclassified_Ardenticatenales	0	0	0	0	0	0	0	0	1.3526e-05	0	2.72805e-05	9.8824e-05	0	0	0	0	1.56615e-05	0
unclassified_Arenibacter	0	0	1.383e-05	0	0	1.37563e-05	0	0	6.76302e-06	0	0	0.000176471	5.70353e-05	0	0	0	0	0
unclassified_Arenimonas	0	0	0	6.16181e-05	0	0	0	1.39386e-05	1.3526e-05	0	4.09207e-05	0.000211766	0	0	0	0	0	0
unclassified_Aridibacter	0	2.08143e-05	0	0	2.0534e-05	0	0	0	0.000169075	0	0	0.000268237	0	0	0	0	0	0
unclassified_Arsenophonus	0	0	0	0	0	0	0	0	1.3526e-05	2.0375e-05	1.36402e-05	1.41177e-05	0	0	0	0	0	0
unclassified_Arthrobacter	0	0	0	4.79252e-05	2.73787e-05	0	0	0	6.76302e-05	0	0	0.000437649	0	0	0	0	0	0
unclassified_Asaia	0	0	0	0	0	0	0	0	0	2.0375e-05	6.13811e-05	4.9412e-05	0	0	0	0	0	0
unclassified_Asticcacaulis	0	0	0	0	0	0	0	0	0	0	0	2.11766e-05	0	0	0	0	0	0
unclassified_Atopostipes	0	0	0	0	0	0	0	0	0	0	0	1.41177e-05	0	0	0	1.59886e-05	0	0
unclassified_Aurantisolimonas	0	0	0	0	0	0	0	0	0	0	0	5.64709e-05	0	0	0	0	0	0
unclassified_Azospira	0	0	0	0	0	0	0	0	0	0	0	6.35297e-05	0	0	0	0	0	0
unclassified_Azospirillales	0	0	1.383e-05	0	1.36893e-05	0	0	2.78773e-05	6.76302e-05	6.79168e-05	0	6.35297e-05	0	0	0	0	0	0
unclassified_Azospirillum	0	0	0	0	0	0	0	0	0	0	0	2.82354e-05	0	0	0	0	0	0
unclassified_B1_7BS	0	0	0	0	0	0	0	0	0	1.35834e-05	0	0	0	0	0	0	0	0
unclassified_B55_F_B_G02	8.06062e-05	0.000117947	0.00011064	2.73858e-05	3.42234e-05	2.75126e-05	4.29876e-05	0.000146356	4.73411e-05	0	4.09207e-05	0	8.5553e-05	1.83128e-05	0.00011163	0.000199858	0.000148784	0.000169355
unclassified_BBMC_4	0	0	0	0	0	0	0	0	0	0	0	3.52943e-05	0	0	0	0	0	0
unclassified_BIrii41	0	0	0	4.79252e-05	0	2.75126e-05	8.59753e-05	0	0.000263758	0	2.04604e-05	8.47063e-05	0	0	0	0	0	0
unclassified_Bacillaceae	0	0	0	0	0	0	0	2.0908e-05	0	9.50835e-05	6.82012e-05	0.000134118	9.98118e-05	0.000146503	7.44203e-05	9.59317e-05	5.48151e-05	0.000119545
unclassified_Bacillales	0	0	0	0	0	2.06344e-05	0	0	0	0.000129042	0.000177323	0.000148236	0.000163977	0.000119033	0.000141399	0	0	6.97343e-05
unclassified_Bacilli	1.46557e-05	5.55047e-05	8.98951e-05	2.05394e-05	6.84467e-06	0	0	0	0	0.000373542	0.000190963	0.000268237	0.000720071	0.000787452	0.000617688	0.000223841	0.000164445	0.000308823
unclassified_Bacillus	0	3.46904e-05	3.4575e-05	1.36929e-05	7.52914e-05	9.62941e-05	0.00035823	0.000188172	0.000392255	0.000427876	0.000531969	0.00103765	0.000606	0.00101636	0.000714435	0.000527624	0.000743919	0.000657495
unclassified_Bacteria	0.00935031	0.00656343	0.00611978	0.00640828	0.00823414	0.00976009	0.00713595	0.00868377	0.00939383	0.0279002	0.0341006	0.0292801	0.00375007	0.00347944	0.00379543	0.00885769	0.00721993	0.0064554
unclassified_Bacteroidales	0.000571571	0.00068687	0.000643096	0.00141722	0.000985633	0.00143065	0.00103887	0.00112903	0.000838614	0.000577293	0.000238704	0.000981181	0.0003636	0.000311318	0.000312565	0.000479658	0.000328891	0.00038852
unclassified_Bacteroidales_RF16_group	0	0	0	0	0	0	0	0	0	0	1.36402e-05	1.41177e-05	0	0	1.48841e-05	0	0	0
unclassified_Bacteroidales_UCG_001	0	0	1.383e-05	1.36929e-05	0	0	0	0	0	0	0	0	0	0	0	0	0	0
unclassified_Bacteroides	1.46557e-05	0	6.91501e-06	3.42323e-05	0.00021903	0.000123807	0.000179115	6.27239e-05	0.000656013	0.00088971	0.000361466	0.00074118	4.27765e-05	6.40949e-05	2.97681e-05	0.000103926	1.56615e-05	3.98482e-05
unclassified_Bacteroidetes_vadinHA17	5.86227e-05	0	8.29801e-05	0.00011639	0.000123204	0.000247613	0.000171951	5.57546e-05	7.43932e-05	2.0375e-05	3.41006e-05	0.000148236	7.12941e-06	3.66257e-05	2.23261e-05	3.19772e-05	7.83073e-06	1.99241e-05
unclassified_Bacteroidia	3.66392e-05	0	2.0745e-05	0	0	2.75126e-05	0	1.39386e-05	1.3526e-05	2.71667e-05	1.36402e-05	7.76474e-05	0	0	0	1.59886e-05	0	0
unclassified_Balneolaceae	0	2.08143e-05	0	0	0	0	0	0	0	0	0	0.000112942	0	0	0	0	0	0
unclassified_Barnesiellaceae	0	0	0	0	0	0	0	0	0	0	0	1.41177e-05	0	0	0	0	0	0
unclassified_Bathyarchaeia	0	0	0	0	0	0	0	0	0	0	0	1.41177e-05	0	0	2.97681e-05	0	0	0
unclassified_Bauldia	0	0	0	0	4.1068e-05	0	0	1.39386e-05	0	0	0	0	0	0	0	0	0	0
unclassified_Bdellovibrio	0	0	0	1.36929e-05	0	0	0	4.18159e-05	2.02891e-05	5.43334e-05	3.41006e-05	0.000134118	0	0	0	0	1.56615e-05	0
unclassified_Beijerinckiaceae	0	6.93808e-06	0	0	0	0	5.73169e-05	4.87852e-05	0	0	1.36402e-05	7.05886e-05	0	0	0	0	0	0
unclassified_Belnapia	0	0	0	0	0	0	0	0	0	1.35834e-05	0	0	0	0	0	0	0	0
unclassified_Bifidobacteriaceae	0	1.38762e-05	0	0	0	0	0	0	0	0	1.36402e-05	0	0	0	0	0	0	0
unclassified_Bifidobacterium	4.3967e-05	0	2.766e-05	0	0	0	0	0	5.41041e-05	0.000230917	0.000184143	0.000232942	0	0	7.44203e-06	0	0	0
unclassified_Bilophila	0	0	0	0	0	0	0	0	0	0	0	0	0	0	0	0	1.56615e-05	0
unclassified_Blastocatella	1.46557e-05	0	0	8.21575e-05	6.84467e-05	1.37563e-05	0	5.57546e-05	0.000155549	0	0	4.23531e-05	0	0	0	0	0	0
unclassified_Blastocatellaceae	1.46557e-05	3.46904e-05	1.383e-05	0.000232779	4.79127e-05	0.000137563	2.14938e-05	0.000181202	0.000541041	0.000570501	0.000211424	0.00174354	2.13882e-05	7.32514e-05	2.23261e-05	0	0	2.98861e-05
unclassified_Blastocatellia	0	0	0	0	0	0	0	0	0	0	0	4.23531e-05	0	0	0	0	0	0
unclassified_Blastococcus	0	0	0	0	3.42234e-05	2.06344e-05	4.29876e-05	1.39386e-05	0.000229943	6.79168e-05	0	0.000105883	0	0	0	0	0	0
unclassified_Blastopirellula	1.46557e-05	0	0	0	0	6.87815e-06	0	0	4.73411e-05	1.35834e-05	7.50213e-05	0	0	0	0	0	0	0
unclassified_Blautia	0	0	0	0	4.1068e-05	0	0	0	0	8.82918e-05	2.72805e-05	7.05886e-05	0	0	0	0	0	0
unclassified_Bombilactobacillus	0	0	0	1.36929e-05	0	0	0	0	0	0	0	4.23531e-05	0	0	0	0	0	0
unclassified_Bosea	0	0	0	0	0	0	0	0	4.05781e-05	0	0	0	0	0	0	0	0	0
unclassified_Brachybacterium	0	0	0	0	0	0	0	0	0	0.000529751	0	9.17651e-05	2.85177e-05	0	0	0	0	0
unclassified_Bradyrhizobium	0	0	0	6.16181e-05	0	0	0	1.39386e-05	0.000209654	0.000101875	7.50213e-05	0.000409414	0	0	0	0	0	0
unclassified_Brevundimonas	0	0	0	1.36929e-05	0	0	2.14938e-05	0	1.3526e-05	4.07501e-05	4.77408e-05	0.000303531	0	1.83128e-05	0	0	0	0
unclassified_Bryobacter	0	0	2.0745e-05	8.90039e-05	0	0	0	3.48466e-05	0.00013526	0	8.18414e-05	0.000388237	0	0	0	1.59886e-05	0	0
unclassified_Burkholderia_Caballeronia_Paraburkholderia	0	0	0	0	0	0	0	2.0908e-05	0.000162312	0	2.72805e-05	0.000275295	0	0	1.48841e-05	0	0	0
unclassified_Burkholderiales	0	0	0	0	1.36893e-05	0	0	0	8.79192e-05	0.000190167	5.4561e-05	0.000190589	0	1.83128e-05	0	0	0	0
unclassified_Butyricicoccus	0	0	0	0	0	0	0	0	0	0	0	0.000155295	0	9.15642e-06	0	1.59886e-05	0	0
unclassified_Butyricimonas	0	0	0	0	0	0	0	0	0	0	0	1.41177e-05	0	0	0	0	0	0
unclassified_CCD24	0	0	0	0	0	0	0	0	0	0	0	6.35297e-05	0	0	0	0	0	0
unclassified_CHKCI001	0	0	0	0	0	0	0	0	0	2.0375e-05	0	0	0	0	0	0	0	0
unclassified_CL500_29_marine_group	0	0	0	0	0	0	0	0	1.3526e-05	0	0	0	2.13882e-05	2.74693e-05	0	0	0	0
unclassified_CL500_3	0	0	0	0	2.0534e-05	6.87815e-06	0	0	0	0	0	0.000141177	0	0	0	0	2.34922e-05	0
unclassified_CWT_CU03_E12	0	0	0	0	0	0	0	0	0	0	0	1.41177e-05	0	0	0	0	0	0
unclassified_Caldicoprobacter	0.00123108	0.00159576	0.00154205	0.000616181	0.000650244	0.000536495	0.000415547	0.000446037	0.000256995	0.000176584	0.000341006	0.000197648	0.000477671	0.000842391	0.000543268	0.00057559	0.000391537	0.00048814
unclassified_Caldilineaceae	0	0	0	0	0	0	0	0	0	1.35834e-05	0	7.05886e-05	0	0	0	0	0	0
unclassified_Caloramatoraceae	0	0	6.91501e-06	0	0	0	3.5823e-05	0	1.3526e-05	0.000169792	0	0.000240001	1.42588e-05	1.83128e-05	0	0	0	2.98861e-05
unclassified_Campylobacter	0	0	0	0	0	0	0	2.78773e-05	0	0	0	0	0	0	1.48841e-05	0	0	0
unclassified_Candidatus_Actinomarina	0	0	0	0	0	0	0	0	0	0	0	2.82354e-05	2.85177e-05	0	0	0	0	0
unclassified_Candidatus_Adlerbacteria_bacterium_GW2011_GWC1_50_9	0	0	0	0	0	0	0	0	0	0	0	0.000303531	0	0	0	1.59886e-05	0	0
unclassified_Candidatus_Alysiosphaera	0	0	0	0	0	0	0	0	0	0	0	0	0	1.83128e-05	0	0	0	0
unclassified_Candidatus_Aquiluna	0	0	0	0	0	0	0	0	0	0	0	0	0	0	0	1.59886e-05	0	0
unclassified_Candidatus_Arthromitus	0	0	0	0	0	0	0	0	0.000169075	0	0	2.82354e-05	1.42588e-05	0	0	0	0	0
unclassified_Candidatus_Caldatribacterium	5.12948e-05	6.93808e-05	0.00012447	0.000178008	0.00021903	8.94159e-05	0.000150457	9.06012e-05	8.11562e-05	0.00012225	0.000190963	0.000134118	0.000335082	0.000302162	0.000230703	0.000991294	0.000822227	0.000806926
unclassified_Candidatus_Cloacimonas	0	0	0	0	0	0	0	0	0	0	0	2.82354e-05	0	0	0	1.59886e-05	0	0
unclassified_Candidatus_Dichloromethanomonas	2.93113e-05	4.16285e-05	2.0745e-05	6.84645e-06	2.73787e-05	4.12689e-05	4.29876e-05	0.000111509	5.41041e-05	3.39584e-05	6.82012e-06	4.23531e-05	4.27765e-05	6.40949e-05	2.23261e-05	0	0	6.97343e-05
unclassified_Candidatus_Doudnabacteria_bacterium_RIFCSPLOWO2_02_FULL_48_13	0	0	0	0	0	0	0	0	0	1.35834e-05	0	4.23531e-05	0	0	0	0	0	0
unclassified_Candidatus_Entotheonella	0	0	0	0	0	0	0	0	0	0	0	1.41177e-05	0	0	0	0	0	0
unclassified_Candidatus_Falkowbacteria	7.32783e-05	8.3257e-05	4.84051e-05	8.21575e-05	9.58254e-05	6.87815e-05	5.01522e-05	1.39386e-05	6.08672e-05	0	2.72805e-05	1.41177e-05	0	0	0	0	0	0
unclassified_Candidatus_Fonsibacter_ubiquis	0	0	0	0	0	0	0	0	0	0	0	2.82354e-05	1.42588e-05	0	0	0	0	0
unclassified_Candidatus_Gastranaerophilales_bacterium_Zag_111	0	0	0	0	0	0	0	0	0	0	0	6.35297e-05	0	0	0	0	0	0
unclassified_Candidatus_Halobonum	0	0	0	0	0	0	0	0	0	0	0	0.000148236	0	0	0	0	0	0
unclassified_Candidatus_Kaiserbacteria	0	0	0	0	0	0.00011005	0	0	0.00035844	0.00131759	0	0.000515297	0	0	2.97681e-05	0	9.39688e-05	0
unclassified_Candidatus_Kaiserbacteria_bacterium_RIFOXYB1_FULL_46_14	0	0	0	0	0	0	0	0	0	0	0	4.23531e-05	0	0	0	0	0	0
unclassified_Candidatus_Koribacter	0	0	0	0	0	0	0	0	9.46822e-05	0	0	0	0	0	0	0	0	0
unclassified_Candidatus_Magasanikbacteria	0	0	0	0	0	0	0	0	0	2.0375e-05	7.50213e-05	7.76474e-05	0	0	0	0	0	0
unclassified_Candidatus_Methanoplasma	0.00217637	0.00183859	0.00159737	0.00185539	0.000766603	0.000735962	0.00474297	0.00976402	0.00461914	0.00339584	0.00221654	0.00234354	0.00447727	0.00291174	0.00477778	0.0110162	0.00762713	0.0074815
unclassified_Candidatus_Nitrocosmicus	6.59505e-05	4.16285e-05	0	0.000150622	0.000376457	0.000165076	0	4.87852e-05	7.43932e-05	0	0	0	0	0	0	0	0	0
unclassified_Candidatus_Nitrosopumilus	0	0	0	0	0	0	0	0	0	0	0	7.05886e-05	0	0	0	0	0	0
unclassified_Candidatus_Nitrososphaera	0	0	0	6.16181e-05	6.84467e-05	0.000309517	0	0	0	0	0	0.000190589	0	0	0	0	0	0
unclassified_Candidatus_Nomurabacteria	0	0	0	0	0	4.12689e-05	0	0	0	0	0	0	0	0	0	0	0	0
unclassified_Candidatus_Obscuribacter	0	0	0	0	0	0	0	0	0	2.0375e-05	0	0	0	0	0	0	0	0
unclassified_Candidatus_Omnitrophus	0	0	0	2.05394e-05	2.0534e-05	2.06344e-05	0	0	0.000162312	0	0	0	0	0	0	0	0	0
unclassified_Candidatus_Ovatusbacter	0	0	0	0	0	0	0	0	0	0	2.04604e-05	1.41177e-05	0	0	0	0	0	0
unclassified_Candidatus_Pacebacteria	0	0	0	0	0	0	0	0	0	0	1.36402e-05	0	0	0	0	0	0	0
unclassified_Candidatus_Peribacteria	0	0	0	0	0	0	0	0	0	0	0	1.41177e-05	0	0	0	0	0	0
unclassified_Candidatus_Protochlamydia	0	0	0	0	0	0	0	0	0.000270521	0	0	0	0	0	0	0	0	0
unclassified_Candidatus_Rhabdochlamydia	0	0	0	0	3.42234e-05	0	0	0	0	0	0	0	0	0	0	0	0	0
unclassified_Candidatus_Saccharibacteria_bacterium_UB2523	0	0	0	0	0	0	0	0	1.3526e-05	0	0	0	0	0	0	0	0	0
unclassified_Candidatus_Saccharimonas	2.19835e-05	3.46904e-05	1.383e-05	3.42323e-05	7.52914e-05	9.62941e-05	0.000136128	6.96932e-05	0.000128497	2.0375e-05	1.36402e-05	0.000232942	2.85177e-05	2.74693e-05	3.72101e-05	0	3.13229e-05	1.99241e-05
unclassified_Candidatus_Soleaferrea	7.32783e-06	2.08143e-05	3.4575e-05	6.84645e-06	0	0	1.43292e-05	0	6.76302e-06	2.0375e-05	0	0	0	0	0	0	0	0
unclassified_Candidatus_Solibacter	0	1.38762e-05	0	0	0	1.37563e-05	2.14938e-05	1.39386e-05	4.05781e-05	0.000169792	0	0.000360002	1.42588e-05	0	0	0	0	0
unclassified_Candidatus_Sonnebornia_yantaiensis	0	0	0	0	0	0	0	0	0	0	0	8.47063e-05	0	0	0	0	0	0
unclassified_Candidatus_Staskawiczbacteria_bacterium_RIFCSPHIGHO2_01_FULL_34_27	0	0	0	0	0	0	0	0	0	0.000346376	0	0	0	0	0	0	0	0
unclassified_Candidatus_Stoquefichus	0	0	0	1.36929e-05	0	0	0	0	0	0	0	0	0	0	0	0	0	0
unclassified_Candidatus_Udaeobacter	0	2.08143e-05	0	0	0	6.19033e-05	9.31399e-05	9.06012e-05	0.000371966	0.000821793	0.00055925	0.00130589	2.85177e-05	2.74693e-05	0	0	3.13229e-05	4.98102e-05
unclassified_Candidatus_Woesebacteria	0	0	0	0	0	0	0	0	0	0	0	1.41177e-05	0	0	0	0	0	0
unclassified_Candidatus_Wolfebacteria	0	0	0	0	0	1.37563e-05	0	0	0	0	0	0	0	0	0	0	0	0
unclassified_Candidatus_Xiphinematobacter	0	0	0	0	0	4.8147e-05	4.29876e-05	0	4.05781e-05	5.43334e-05	0	0.000148236	0	0	0	0	0	0
unclassified_Candidatus_Yanofskybacteria_bacterium_GW2011_GWA2_41_22	0	0	0	0	1.36893e-05	0	0	0	0	0	0	0	0	0	0	0	0	0
unclassified_Candidatus_Yanofskybacteria_bacterium_GW2011_GWF1_44_227	0	0	0	0	1.36893e-05	0	0	0	0	0	0	0	0	0	0	0	0	0
unclassified_Candidatus_Zambryskibacteria	0	0	0	0	0	0	0	0	0	0	0	1.41177e-05	0	0	0	0	0	0
unclassified_Caproiciproducens	0	0	0	0	0	0	0	0	0	0	0	4.23531e-05	0	0	0	0	0	0
unclassified_Catenulispora	0	0	0	0	0	0	0	0	1.3526e-05	0	0	0	0	0	0	0	0	0
unclassified_Caulobacter	0	0	0	0	0	0	0	0	0	7.47085e-05	0	0	0	0	0	0	0	0
unclassified_Caulobacteraceae	0	2.08143e-05	0	0	0	0	2.14938e-05	2.0908e-05	0.000108208	2.71667e-05	2.72805e-05	7.05886e-05	0	0	0	0	0	0
unclassified_Cellulomonas	0	0	0	0	0	0	4.29876e-05	2.0908e-05	6.76302e-05	0	0	0	0	0	0	0	0	0
unclassified_Cellulosimicrobium	0	0	0	0	0	0	0	0	0	0.000101875	0	6.35297e-05	0	0	0	0	0	0
unclassified_Cellvibrio	0	0	0	0	0	0	0	0	0	0	0	4.23531e-05	0	0	0	0	0	0
unclassified_Cetobacterium	0	2.08143e-05	0	0	0	0	2.86584e-05	1.39386e-05	2.70521e-05	6.79168e-06	0.000109122	9.8824e-05	0	0	0	0	0	0
unclassified_Chitiniphilus	0	0	0	0	0	0	0	0	0	0	0	1.41177e-05	0	0	0	0	0	0
unclassified_Chitinivibrio	0	0	0	0	0	1.37563e-05	0	0	0	0	0	1.41177e-05	0	0	0	0	0	0
unclassified_Chitinophaga	0	0	2.0745e-05	0	0	0	5.01522e-05	8.36319e-05	0	0.00020375	0	0.000536473	2.85177e-05	4.57821e-05	0	0	0	0
unclassified_Chitinophagaceae	0	3.46904e-05	0	3.42323e-05	0	0	0	4.18159e-05	6.08672e-05	0.000584084	2.04604e-05	0.00105177	0	0	0	2.39829e-05	0	0
unclassified_Chitinophagales	0	0	0	0	0	0	0	2.0908e-05	0	0.000149417	0	0.000105883	0	0	0	0	0	0
unclassified_Chlamydiales	0	0	0	0	0	0	0	0	0	0	0	0.000282354	4.27765e-05	3.66257e-05	0	0	0	0
unclassified_Chloroflexaceae	1.46557e-05	0	0	0	0	0	0	0	9.46822e-05	0	0	0	0	0	0	0	0	0
unclassified_Chloroflexi	0	4.85666e-05	0	0.000136929	9.58254e-05	6.19033e-05	2.86584e-05	3.48466e-05	0.0009874	0.000556918	0.000491049	0.00199766	3.56471e-05	3.66257e-05	1.48841e-05	4.79658e-05	2.34922e-05	0
unclassified_Chloroflexi_bacterium_Ellin7237	0	0	0	0	0	0	0	0	0	0	1.36402e-05	0	0	0	0	0	0	0
unclassified_Chloronema	0	0	0	0	6.84467e-05	0	0	0	0	0	0	0	0	0	0	0	0	0
unclassified_Christensenellaceae	2.19835e-05	0	2.0745e-05	0	0	0	0	0	0.000175838	0	3.41006e-05	2.82354e-05	0	1.83128e-05	1.48841e-05	0	1.56615e-05	0
unclassified_Christensenellaceae_R_7_group	0.00564976	0.00577942	0.00569105	0.0157468	0.0174129	0.0193895	0.00808168	0.00689266	0.00616787	0.00117496	0.00248252	0.00185648	0.00255233	0.00291174	0.0024261	0.00158287	0.00262329	0.00240085
unclassified_Chryseobacterium	0	1.38762e-05	0	1.36929e-05	0	0	0	2.0908e-05	6.08672e-05	1.35834e-05	4.77408e-05	0.000162354	0	0	0	0	0	0
unclassified_Chryseolinea	0	0	0	2.05394e-05	0	1.37563e-05	7.16461e-06	4.18159e-05	6.76302e-06	0	0	0.00031059	2.13882e-05	0	0	0	0	0
unclassified_Chthoniobacter	0	0	1.383e-05	0.000109543	0.000225874	0.000158197	0	0.000125448	0.000371966	0.00068596	0	0.000974122	1.42588e-05	3.66257e-05	0	1.59886e-05	4.69844e-05	4.98102e-05
unclassified_Chthoniobacteraceae	2.19835e-05	0	0	0	0	0	2.14938e-05	0	1.3526e-05	0	0	7.76474e-05	0	0	0	0	0	0
unclassified_Chthonobacter	0	0	0	0	0	0	0	0	0	0	3.41006e-05	0	0	0	0	0	0	0
unclassified_Citrifermentans	0	0	0	0	0	0	0	0	5.41041e-05	0	0	0	0	0	0	1.59886e-05	0	0
unclassified_Clade_Ib	0	0	0	0	0	2.06344e-05	0	0	0	0	0	0	0	0	0	0	0	0
unclassified_Cloacibacillus	0	0	0	0	0	0	0	0	0	0	0	0	0	0	0	0	0	1.99241e-05
unclassified_Cloacimonadaceae	0	0	5.53201e-05	0	0	0	0	0	0	0	0	0	0	0	0	0	0	0
unclassified_Cloacimonadales	5.86227e-05	1.38762e-05	1.383e-05	1.36929e-05	0	1.37563e-05	0	1.39386e-05	0.000128497	0	0.000163683	4.9412e-05	2.13882e-05	2.74693e-05	3.72101e-05	0	0	0
unclassified_Clostridia	0.000315097	0.000520356	0.000338835	0.000246472	0.000280632	0.000398933	0.000157621	0.000376343	0.000155549	0.000359959	0.000368286	0.000388237	0.000791365	0.0011354	0.00101212	0.000967311	0.000610797	0.000627609
unclassified_Clostridia_UCG_014	3.66392e-05	1.38762e-05	6.91501e-05	0.000171161	0.000136893	0.00026137	0.00027942	0.000181202	0.00109561	0.000522959	0.000832055	0.00179295	9.26824e-05	4.57821e-05	7.44203e-06	3.19772e-05	3.91537e-05	2.98861e-05
unclassified_Clostridia_vadinBB60_group	2.19835e-05	2.08143e-05	4.149e-05	6.84645e-06	2.73787e-05	6.87815e-06	1.43292e-05	1.39386e-05	6.76302e-05	0.000217334	0	9.8824e-05	3.56471e-05	0	0	1.59886e-05	0	0
unclassified_Clostridiaceae	0	0	0	0.00100643	0.00114306	0.00105923	0.000508687	2.78773e-05	0.000419307	0.00682564	0.00806138	0.00829416	0.00635944	0.0108412	0.00729319	0.00172677	0.00176975	0.00187286
unclassified_Clostridiales	0.000600882	0.000478728	0.000456391	0.000102697	0.000164272	0.000130685	0.000222103	0.000299681	0.000108208	0.000163	0.000197783	0.000296472	0.000627388	0.000311318	0.000595362	0.000559602	0.000485505	0.000677419
unclassified_Clostridiales_bacterium_42_27	0	0	0	0	0	0	0	0	0	9.50835e-05	0	0	0	0	0	0	0	0
unclassified_Clostridium_sensu_stricto_1	1.46557e-05	1.38762e-05	8.29801e-05	0.0106052	0.014456	0.0129516	0.00942862	0.00778473	0.00923152	0.0185752	0.0300426	0.0190942	0.0302857	0.055433	0.0282648	0.0158927	0.0249252	0.0269174
unclassified_Clostridium_sensu_stricto_12	0	0	7.60651e-05	0	0	0	0	0	0	0	6.13811e-05	0.000501179	0.000114071	0.000109877	0	0	0	0
unclassified_Clostridium_sensu_stricto_15	0	0	0	0	4.1068e-05	2.06344e-05	2.86584e-05	6.96932e-06	2.02891e-05	0	0	0	0	0	4.46522e-05	0	0	4.98102e-05
unclassified_Clostridium_sensu_stricto_7	0	0	0	0	0	0	0.000386889	0.000271804	0.000365203	0.00117496	0.00208014	0.00130589	0.00337221	0.00477049	0.0030289	0.00191064	0.00250583	0.00281926
unclassified_Clostridium_sensu_stricto_8	0	4.85666e-05	4.149e-05	6.84645e-06	3.42234e-05	3.43907e-05	0.000272255	0.000153325	0.000216417	0.000285251	0.000252344	0.000127059	0.000221012	0.000219754	7.44203e-05	6.39545e-05	0.000156615	4.98102e-05
unclassified_Clostridium_sensu_stricto_9	0	0	0	0	0	0	0	0	0	0	0	0	0	0	0	0	0	1.99241e-05
unclassified_Cohnella	0	0	0	0	0	0	0	0	0	0	7.50213e-05	0	0	0	0	0	0	0
unclassified_Coleofasciculaceae	0	0	0	0	0	0	0	0	0	2.71667e-05	0	0	0	0	0	0	0	0
unclassified_Colidextribacter	0	0	0	0	0	0	0	2.0908e-05	0	0	0.000109122	0.000162354	0	0	0	0	0	0
unclassified_Comamonadaceae	4.3967e-05	4.16285e-05	0.000117555	0.000150622	5.47574e-05	0.000206344	0.00027942	8.36319e-05	0.000507226	0.0002445	0.000341006	0.00231531	5.70353e-05	3.66257e-05	1.48841e-05	8.79374e-05	0	8.96584e-05
unclassified_Conexibacter	0	0	0	0	0	0	0	0	4.73411e-05	6.79168e-06	0	9.17651e-05	0	0	0	3.19772e-05	0	9.96204e-06
unclassified_Confluentibacter	0	0	0	0	0	0	0	0	0	0	0	4.23531e-05	0	0	0	0	0	0
unclassified_Constrictibacter	0	0	0	0	0	0	7.16461e-06	0	2.02891e-05	0	0	0	0	0	0	0	0	0
unclassified_Coprobacillus	0	0	0	0	0	0	0	0	0	0	0	2.11766e-05	0	0	0	0	0	0
unclassified_Coprococcus	0	0	0	0	0	0	0	2.0908e-05	0	0	0	0.000105883	0	0	0	0	0	0
unclassified_Coriobacteriaceae_UCG_002	0	0	0	0	0	0	0	0	0	0	0	1.41177e-05	0	0	0	0	0	0
unclassified_Coriobacteriaceae_bacterium_EMTCatB1	0	0	0	0	0	0	0	0	0	0	0	4.23531e-05	0	0	0	0	0	0
unclassified_Coriobacteriales	0	6.93808e-06	0	0	4.1068e-05	0	2.14938e-05	2.0908e-05	1.3526e-05	0	0	2.11766e-05	0	0	0	0	0	0
unclassified_Corynebacterium	2.19835e-05	6.93808e-06	2.0745e-05	3.42323e-05	7.52914e-05	3.43907e-05	4.29876e-05	2.78773e-05	2.70521e-05	0	0	4.23531e-05	0	3.66257e-05	1.48841e-05	2.39829e-05	0	0
unclassified_Craurococcus_Caldovatus	0	0	0	0	3.42234e-05	0	0	0	0	0	0	0	0	0	0	0	0	0
unclassified_Crinalium_SAG_22.89	0	0	0	0	0	0	4.29876e-05	2.0908e-05	9.46822e-05	0	0	0	0	0	0	0	0	0
unclassified_Crocinitomicaceae	0	0	0	0	0	0	0	0	0	0	0	1.41177e-05	0	0	0	0	0	0
unclassified_Cryptanaerobacter	0.000241818	0.000201204	0.00020745	0.000123236	0.000136893	0.000123807	0.000121798	0.000111509	4.05781e-05	0	6.82012e-06	0	0	1.83128e-05	7.44203e-06	0	7.83073e-06	9.96204e-06
unclassified_Cupriavidus	0	1.38762e-05	0	0	1.36893e-05	1.37563e-05	0.000214938	1.39386e-05	0.000209654	2.0375e-05	3.41006e-05	0	0	0	0	0	0	0
unclassified_Curtobacterium	0	0	7.60651e-05	0	0	0	0	0	0	0.000923668	0.00148679	0.000670591	0	0	0	0	0	0
unclassified_Cyanobacteriales	0.00162678	0.00135986	0.00136917	0.00254003	0.00608492	0.00668556	0.00559556	0.00243229	0.00813591	0.0270445	0.0296334	0.0174848	7.84235e-05	4.57821e-05	0	6.39545e-05	9.39688e-05	0
unclassified_Cyanobacteriia	0	0	0	2.05394e-05	0	0	1.43292e-05	0	8.11562e-05	4.07501e-05	3.41006e-05	0.000197648	0	0	0	0	0	0
unclassified_Cyanobiaceae	0	0	0	0	0	0	0	0	0	0	0	0	0	1.83128e-05	0	0	0	0
unclassified_Cyanobium_PCC_6307	0	0	0	0	2.0534e-05	0	0	0	0	0	0	0.000218825	0	0	0	0	0	2.98861e-05
unclassified_Cytophagales	0	0	0	0	0	0	0	0	8.79192e-05	0	0	6.35297e-05	0	0	0	0	0	0
unclassified_D05_2	0	0	0	0	0	0	0	0	0	0	0	1.41177e-05	0	0	0	0	0	0
unclassified_DEV007	0	0	0	0	4.1068e-05	0	0	0	7.43932e-05	0	1.36402e-05	0	1.42588e-05	0	0	0	0	0
unclassified_DEV114	0	0	0	0	0	1.37563e-05	0	0	0	0	0	0	0	0	0	0	0	0
unclassified_DMER64	9.52618e-05	9.01951e-05	0.000103725	0.000164315	0.000260098	0.00018571	0.000257926	0.000195141	0.000101445	6.79168e-06	0	0.000155295	7.84235e-05	2.74693e-05	0	2.39829e-05	3.91537e-05	1.99241e-05
unclassified_DS_100	0	0	0	0	0	0	0	1.39386e-05	0	0	0	2.11766e-05	0	0	0	0	0	0
unclassified_DTU014	0.00385444	0.00364943	0.00440486	0.00259481	0.00343603	0.00295072	0.00503672	0.00760353	0.00436891	0.00809568	0.00757033	0.00709415	0.0139594	0.0224058	0.0151073	0.0294111	0.0226856	0.0242476
unclassified_Dactylosporangium	0	0	2.0745e-05	0	0	0	0	0	0	0	0	0	0	0	0	0	0	0
unclassified_Dechloromonas	0	0	0	0	0	0	0	0	0	0	0	3.52943e-05	0	0	0	0	0	0
unclassified_Defluviicoccales	0	0	0	0	0	0	0	0	0	0	0	0	0	0	0	1.59886e-05	0	0
unclassified_Defluviitalea	0	0	0	6.84645e-06	6.84467e-06	4.8147e-05	0.00026509	0.000313619	0.000331388	3.39584e-05	2.72805e-05	1.41177e-05	0	2.74693e-05	1.48841e-05	0.000263812	0.000469844	0.000328747
unclassified_Defluviitaleaceae	8.7934e-05	6.93808e-05	9.68101e-05	0.000937964	0.00108146	0.00159573	0.0306072	0.0259189	0.0277284	0.00164359	0.00179369	0.00204707	0.00085553	0.00086986	0.000773971	0.000719488	0.000665612	0.000816888
unclassified_Defluviitaleaceae_UCG_011	0	0	0	0	0	0	0	0	0	0	0	0	0	0	0	0	1.56615e-05	0
unclassified_Defluviitoga	0.00301907	0.00237282	0.00302877	0.00143776	0.00206025	0.00182271	0.0244743	0.0255774	0.0199036	0.044404	0.0441398	0.0466167	0.0696829	0.151795	0.0892522	0.106148	0.124798	0.163119
unclassified_Dehalococcoidales	0	0	0	0	0	0	0	0	0	0	0	2.82354e-05	0	0	0	0	0	0
unclassified_Dehalococcoidia	0	0	0	0	0	0.000103172	0	1.39386e-05	0	0	0	3.52943e-05	0	0	0	0	0	1.99241e-05
unclassified_Deinococcus	0	0	0	0	0	2.06344e-05	0	0	0	0	0	0	0	0	0	0	0	0
unclassified_Desulfatiglans	0	0	0	0	0	0	0	0	0	0	0	2.11766e-05	0	0	0	0	0	0
unclassified_Desulfitibacter	0	0	6.22351e-05	6.84645e-06	1.36893e-05	3.43907e-05	0	3.48466e-05	0	6.11251e-05	7.50213e-05	0.000105883	9.98118e-05	0.000173972	0.00011163	0.00011192	0.000133122	5.97723e-05
unclassified_Desulfitobacterium	0	0	0	6.84645e-06	0	6.87815e-06	0	0	0	0	0	0	0	0	0	0	0	0
unclassified_Desulfobacca	0	0	1.383e-05	0	0	0	0	0	0	0	0	0	0	0	0	0	0	0
unclassified_Desulfobacterota	0	0	1.383e-05	0	0	0	0	0	0	4.75418e-05	0	4.9412e-05	0	0	0	0	0	0
unclassified_Desulfobulbus	8.7934e-05	0.0001457	0.000145215	0.000465559	0.000239564	0.000350785	0.00037256	0.000473914	0.000284047	4.75418e-05	0.000150043	0.000148236	0.000192494	0.000219754	0.000208377	3.99715e-05	7.83073e-05	4.98102e-05
unclassified_Desulfocella	0	0	6.91501e-06	2.05394e-05	0	0	0	0	0	0	0	0.000232942	1.42588e-05	0	0	0	0	0
unclassified_Desulfomicrobium	3.66392e-05	2.08143e-05	4.84051e-05	0.000191701	0.000287476	0.000220101	9.31399e-05	8.36319e-05	0.000108208	0	3.41006e-05	7.05886e-06	1.42588e-05	0	7.44203e-06	0	2.34922e-05	0
unclassified_Desulfosalsimonas	0	0	0	0	0	0	0	0	4.05781e-05	0	2.04604e-05	9.17651e-05	0	0	0	0	0	0
unclassified_Desulfosporosinus	0	0	0	0	0	0	0	0	0	0	0	3.52943e-05	0	0	0	0	0	0
unclassified_Desulfotignum	0	0	0	0	0	0	0	2.0908e-05	0	0	0	5.64709e-05	0	0	0	0	0	0
unclassified_Desulfovermiculus	0	0	0	0	0	0	0	0	0	0	0	2.11766e-05	0	0	0	0	0	0
unclassified_Desulfovibrio	0	1.38762e-05	5.53201e-05	0	0	8.25378e-05	0	2.78773e-05	2.70521e-05	1.35834e-05	0	0.000720003	0.000156847	7.32514e-05	0	0	0	0
unclassified_Desulfovibrionaceae	0	0	0	0	0	0	0	0	0	2.0375e-05	6.82012e-06	4.9412e-05	0	0	0	3.99715e-05	0	0
unclassified_Desulfovibrionales	0	0	0	0	0	0	0	0	0	0	0	1.41177e-05	0	0	0	0	0	0
unclassified_Desulfuromonas	0	0	0	1.36929e-05	0	0	0	0	0	0	8.86616e-05	0	0	0	0	0	1.56615e-05	0
unclassified_Dethiobacter	2.19835e-05	6.93808e-06	1.383e-05	4.10787e-05	3.42234e-05	7.56596e-05	9.31399e-05	3.48466e-05	6.76302e-05	0	2.04604e-05	0	4.99059e-05	9.15642e-06	2.97681e-05	7.99431e-06	1.56615e-05	9.96204e-06
unclassified_Dethiobacteraceae	0.000205179	0.000138762	0.00012447	0	0	2.06344e-05	0	0	0	4.75418e-05	0	0	0	0	0	2.39829e-05	0	0
unclassified_Devosia	0	0	1.383e-05	6.84645e-05	3.42234e-05	2.06344e-05	2.14938e-05	0	8.11562e-05	9.50835e-05	2.04604e-05	0.000712945	0	0	1.48841e-05	0	4.69844e-05	0
unclassified_Devosiaceae	0	0	0	0	0	0	0	3.48466e-05	0	0	0	5.64709e-05	0	0	0	0	0	0
unclassified_Dialister	0	0	0	0	0	1.37563e-05	0	0	0	0	5.4561e-05	3.52943e-05	0	0	0	0	0	0
unclassified_Dietzia	0	0	0	0	0	0	0	0	0	2.0375e-05	0	1.41177e-05	0	0	0	0	0	0
unclassified_Dinghuibacter	0	0	0	0	0	0	0	0	0	0	0	2.82354e-05	0	0	0	0	0	0
unclassified_Diplorickettsiaceae	0	0	0	0	1.36893e-05	0	0	0	2.02891e-05	0.000115459	0	4.9412e-05	0	0	0	0	0	0
unclassified_Diplosphaera	0	0	0	1.36929e-05	0	0	0	6.96932e-05	0	0	0	0.000120001	0	0	0	0	0	0
unclassified_Dolosigranulum	0	0	0	0	0	0	0	0	2.02891e-05	0	0	0	0	0	0	0	0	0
unclassified_Dongia	0	1.38762e-05	0	0	0	0	0	0	0.000108208	0.000163	0	6.35297e-05	0	0	0	0	0	0
unclassified_Dorea	0	0	0	0	0	0	0	0	0	0	0	2.11766e-05	0	0	0	0	0	0
unclassified_Dubosiella	0	0	0	0	0	0	0	0	0	0	6.13811e-05	0	0	0	0	0	0	0
unclassified_Duganella	0	0	0	0	0	0	0	0	0	1.35834e-05	0	0	0	0	0	0	0	0
unclassified_Dyadobacter	0	0	0	0	0	0	1.43292e-05	0	2.70521e-05	0.000135834	0	7.05886e-05	0	0	0	0	0	0
unclassified_Dyella	0	0	0	0	0	0	0	0	0	0	0	1.41177e-05	0	0	0	0	0	0
unclassified_Dysgonomonadaceae	0.0130655	0.0132171	0.0129587	0.00944126	0.0105271	0.0128828	0.00466416	0.00377737	0.00294868	0.000353167	0.000852515	0.000776474	0.0008484	0.000769139	0.000960021	0.000663528	0.000728258	0.000687381
unclassified_EBM_39	7.32783e-05	0	8.29801e-05	0.000157468	0.000184806	0.000130685	0.000121798	8.36319e-05	9.46822e-05	2.0375e-05	8.86616e-05	4.9412e-05	4.27765e-05	8.24078e-05	5.95362e-05	0	3.13229e-05	0
unclassified_EF100_94H03	0	0	0	0	0	0	1.43292e-05	0	0	0	0	0	0	0	0	0	0	0
unclassified_EPR3968_O8a_Bc78	0	0	0	0	0	0	0	0	1.3526e-05	0	0	0	0	0	0	0	0	0
unclassified_Edaphobaculum	0	0	0	0	0	2.06344e-05	0	0	1.3526e-05	0	0	2.82354e-05	0	0	0	0	0	0
unclassified_Eel_36e1D6	0	0	0	0	0	0	0	0	2.70521e-05	0	0	0	0	0	0	0	0	0
unclassified_Eggerthellaceae	0	0	0	0	0	0	0	0	0	0	0	7.05886e-05	0	0	0	0	0	0
unclassified_Elev_16S_1166	0	0	0	0	0	0	0	0	2.02891e-05	0	0	0	0	0	0	0	0	0
unclassified_Elizabethkingia	0	0	0	0	0	0	0	0	0	0	0	0	0	1.83128e-05	0	0	0	0
unclassified_Ellin516	0	0	0	2.73858e-05	0	0	0	0	0	0	0	0.000120001	0	0	0	0	0	0
unclassified_Ellin517	0	0	0	0	0	7.56596e-05	0	0	4.05781e-05	0	9.54817e-05	0.000176471	0	0	0	0	0	0
unclassified_Ellin6067	0	0	2.766e-05	0	0	6.19033e-05	0	2.0908e-05	0.00013526	4.75418e-05	0	0.00031059	0	0	0	0	0	0
unclassified_Elstera	0	0	0	0	0	0	0	0	0	0	0	7.05886e-05	0	0	0	0	0	0
unclassified_Elsterales	0	0	0	1.36929e-05	4.1068e-05	0	0	0	7.43932e-05	0.000169792	4.09207e-05	0.000176471	0	0	0	0	0	0
unclassified_Emticicia	0	0	0	0	0	0	0	0	0	0	6.82012e-05	0.000105883	0	0	0	0	0	0
unclassified_Endobacter	0	0	0	0	0	0	0	0	1.3526e-05	0	0	0	0	0	0	0	0	0
unclassified_Enhydrobacter	0	0	2.0745e-05	0	2.73787e-05	2.75126e-05	0	0	0	0	1.36402e-05	4.9412e-05	1.42588e-05	0	0	0	3.13229e-05	0
unclassified_Ensifer	0	0	0	2.05394e-05	0	0	0	0	0	0.000101875	6.82012e-05	0.000120001	0	0	0	1.59886e-05	0	0
unclassified_Enterobacter	0	0	0	0	0	0	0	0	0	0	3.41006e-05	0	0	0	0	0	0	0
unclassified_Enterobacterales	0.00150221	0.00111009	0.00109949	0	0	0	5.01522e-05	0	0	0	0	0	0	0	0	0	0	0
unclassified_Enterobacteriaceae	0.00010259	6.93808e-05	9.68101e-05	0	0	1.37563e-05	1.43292e-05	4.87852e-05	1.3526e-05	0.000319209	0	0.000402355	0	3.66257e-05	0	1.59886e-05	0	9.96204e-06
unclassified_Enterococcus	0.000732783	0.000402409	0.000615436	0.000260165	0.000417525	0.000233857	0	0.00010454	0.000121734	9.50835e-05	0	0	5.70353e-05	0	0	0	0	7.96964e-05
unclassified_Enterorhabdus	0	0	0	0	6.84467e-06	0	0	6.96932e-06	0	2.71667e-05	0	0	0	0	0	0	0	0
unclassified_Ercella	0	0	0	0	0	0	0	0	0	0	0	0	0	0	0	0	2.34922e-05	0
unclassified_Erwinia	2.93113e-05	0	0	0	0	0	0	0	0	0	0	0	0	0	0	0	0	0
unclassified_Erwiniaceae	0.000307769	0.000270585	0.00023511	0.000184854	0.00073238	0.00063279	0.000881247	0.000571484	0.00158931	0.000326001	0.000395567	0	0	0	0	0	0	0
unclassified_Erysipelatoclostridiaceae	1.46557e-05	0	0	0	0	0	0	0	0	0	0	8.47063e-05	0	0	0	0	0	0
unclassified_Erysipelatoclostridium	0	0	0	0	6.84467e-06	0	0	2.78773e-05	1.3526e-05	5.43334e-05	1.36402e-05	4.9412e-05	0	0	0	0	0	0
unclassified_Erysipelotrichaceae	0.00131901	0.000971332	0.00107183	0.00205394	0.00188229	0.00240047	0.00122515	0.00125448	0.00119029	0.000407501	0.000388747	0.000395296	0.000556094	0.000402882	0.000327449	0.000319772	0.00053249	0.000727229
unclassified_Escherichia_Shigella	0	4.85666e-05	0.000214365	0	1.36893e-05	3.43907e-05	1.43292e-05	6.96932e-05	8.79192e-05	0.000258084	0.000218244	0.00216707	0.000406377	0.000412039	3.72101e-05	4.79658e-05	7.83073e-05	0
unclassified_Eubacteriaceae	8.06062e-05	8.3257e-05	5.53201e-05	0.000191701	0.000212185	0.000165076	0.000243597	0.000236957	0.000155549	7.47085e-05	0.000259165	8.47063e-05	7.84235e-05	0.000109877	0.000148841	5.59602e-05	0.000117461	0.000149431
unclassified_Euryarchaeota_archaeon_SCGC_AAA286_E23	0	0	0	0	0	0	0	0	0	0	0	1.41177e-05	0	0	0	0	0	0
unclassified_Euzebya	0	0	0	0	1.36893e-05	0	0	0	0	0	0	0	0	0	0	0	0	0
unclassified_Euzebyaceae	0	0	0	0	0	0	0	0	5.41041e-05	0	0	0	0	0	0	0	0	0
unclassified_Exiguobacterium	0	0	0	0	0	0	0	0	2.02891e-05	0	0	4.23531e-05	0	0	0	0	0	0
unclassified_F082	0	0	0	0	1.36893e-05	0	0	0	0	6.79168e-05	0	0.000134118	0	0	0	0	0	0
unclassified_FCPS473	0	0	0	0	0	0	0	0	0	0	6.82012e-05	0	0	0	0	0	0	0
unclassified_FFCH7168	0	0	0	0	0	0	0	0	0	0	0	6.35297e-05	0	0	0	0	0	0
unclassified_FTLpost3	0	0	0	2.05394e-05	0	0	7.16461e-06	2.0908e-05	2.02891e-05	0	0	7.05886e-06	0	0	0	0	7.83073e-06	0
unclassified_Faecalibacterium	0	0	0	0	0	3.43907e-05	0	1.39386e-05	0	9.50835e-05	2.04604e-05	0.000232942	0	0	0	0	0	5.97723e-05
unclassified_Faecalibaculum	0	1.38762e-05	0	1.36929e-05	0	0	1.43292e-05	0	8.79192e-05	0	0	7.05886e-05	0	0	0	0	0	0
unclassified_Faecalicoccus	0	0	0	0	0	0	0	0	0	0	0	1.41177e-05	0	0	0	0	0	0
unclassified_Falsirhodobacter	0	0	0	0	0	0	1.43292e-05	0	0	4.07501e-05	0	0	0	0	0	0	0	0
unclassified_Family_XI	0.00187593	0.00131824	0.00161811	0.00102697	0.00124573	0.00103172	0.00514419	0.0039307	0.00516695	0.00194921	0.00256436	0.00256236	0.00131181	0.00152912	0.000863275	0.0012631	0.00162879	0.00191271
unclassified_Family_XIII_AD3011_group	5.12948e-05	6.93808e-05	7.60651e-05	0.000123236	0.000109515	0.000165076	5.01522e-05	2.0908e-05	6.76302e-05	5.43334e-05	0	3.52943e-05	4.99059e-05	0	0	0	2.34922e-05	1.99241e-05
unclassified_Fastidiosipila	0.0358331	0.0343921	0.0375001	0.0429273	0.0527998	0.0510015	0.0253914	0.0245738	0.0215064	0.00609893	0.0107485	0.00957181	0.0117065	0.0130937	0.0093323	0.0133345	0.0113781	0.0128909
unclassified_Fermentimonas	0.00713731	0.00638304	0.00670064	0.00739417	0.0108488	0.00810934	0.00697116	0.00948525	0.00622874	0.0022073	0.00202558	0.0023506	0.0047981	0.00576854	0.00509035	0.00906555	0.00724343	0.007611
unclassified_Ferroplasma	0	1.38762e-05	2.0745e-05	0	0	2.75126e-05	0	0	0	0	0	0.000402355	6.41647e-05	6.40949e-05	0	0	0	0
unclassified_Ferroplasmaceae	0	0	0	0	0	0	0	0	0	0	0	0	0	0	0	2.39829e-05	0	0
unclassified_Ferrovibrio	0	0	0	0	0	0	0	0	0	0	0	4.9412e-05	0	0	0	0	0	0
unclassified_Ferruginibacter	0	0	0	0	0	0	0	0	0	0	0	0.000120001	0	0	0	0	0	0
unclassified_Fibrobacter	7.32783e-06	6.93808e-06	3.4575e-05	0	4.1068e-05	4.8147e-05	0.00233566	0.00312923	0.00165694	0.000427876	0.000409207	0.00043059	0.000884047	0.000787452	0.000826065	0.000815419	0.00054032	0.000478178
unclassified_Fibrobacteraceae	0	0	0	0	0	0	0.000157621	0.000132417	0.000148786	0	0	1.41177e-05	0	0	0	0	0	0
unclassified_Fictibacillus	0	0	0	0	0	0	0	0	0	0	4.09207e-05	0	0	0	0	0	0	0
unclassified_Fimbriiglobus	0	0	0	2.73858e-05	0	0	0	0	0	0.000407501	0	0	0	0	0	0	0	0
unclassified_Fimbriimonadaceae	0	0	0	0	0	0	0	0	0	0	0	5.64709e-05	0	0	0	0	0	0
unclassified_Firmicutes	0.00182463	0.00172064	0.00181173	0.000712031	0.00106092	0.000942306	0.000931399	0.00127539	0.000960348	0.00120213	0.00370332	0.00412943	0.00223151	0.00273777	0.00282053	0.0058998	0.00451833	0.00503083
unclassified_Firmicutes_bacterium_ADurb.Bin080	4.3967e-05	5.55047e-05	4.149e-05	2.05394e-05	0	1.37563e-05	0	0	0	0	0	0	0	0	0	0	0	0
unclassified_Flaviaesturariibacter	0	0	0	0	0	0	0	2.78773e-05	4.73411e-05	0	0	0	0	0	0	0	0	0
unclassified_Flavihumibacter	0	0	0	0	0	0	0	0	0	0	0	4.9412e-05	0	0	0	0	0	0
unclassified_Flavisolibacter	2.93113e-05	0	0	2.05394e-05	0	0	0	0	8.79192e-05	0.000108667	0	0.000515297	0	0	0	0	0	0
unclassified_Flavitalea	0	0	0	1.36929e-05	0	0	0	0	0	2.71667e-05	7.50213e-05	0.000261178	0	0	0	1.59886e-05	0	0
unclassified_Flavobacteriaceae	0	0	0	0	0	0	0	0	2.02891e-05	0	0	7.76474e-05	0	0	0	0	0	0
unclassified_Flavobacteriales	0	0	1.383e-05	0	0	0	0	0	0	0	0	1.41177e-05	0	0	0	0	0	0
unclassified_Flavobacterium	3.66392e-05	0	0	2.05394e-05	4.1068e-05	6.19033e-05	0	0	0.000114971	9.50835e-05	4.77408e-05	0.000190589	0	0	0	0	0	0
unclassified_Fluviicola	0	0	0	0	0	0	1.43292e-05	1.39386e-05	4.05781e-05	0	0	0.000112942	0	0	0	0	0	0
unclassified_Fonticella	0	0	0	0	1.36893e-05	0	0	0	0.000101445	0	0	0	0	0	0	0	0	0
unclassified_Fournierella	0	0	0	0	0	0	0	0	0	0	0	2.82354e-05	0	0	0	0	0	0
unclassified_Frankiales	0	0	0	3.42323e-05	2.73787e-05	4.12689e-05	2.86584e-05	2.0908e-05	0.000182601	8.15001e-05	0	0.000197648	0	0	0	0	0	0
unclassified_Friedmanniella	0	0	0	0	0	0	0	1.39386e-05	0	0	0	0	0	0	0	0	0	0
unclassified_Fructilactobacillus	0	2.08143e-05	3.4575e-05	0	0	0	0	0	0	0	0	0	0	0	0	0	0	0
unclassified_Fusobacterium	0	0	0	0	0	0	0	0	9.46822e-05	0.000115459	0	7.05886e-05	0	0	0	0	0	0
unclassified_GZKB124	0.000425014	0.000388533	0.000435645	0.000184854	9.58254e-05	0.000151319	0.000322407	0.000243926	0.000142023	1.35834e-05	4.09207e-05	7.05886e-06	1.42588e-05	1.83128e-05	0	0	2.34922e-05	2.98861e-05
unclassified_GZKB75	0	0	0	0	0	0	0	0.000195141	4.73411e-05	0	0	2.82354e-05	0	0	3.72101e-05	3.99715e-05	0	0
unclassified_Gaiella	0	0	2.0745e-05	1.36929e-05	0	2.75126e-05	0	3.48466e-05	4.05781e-05	0	0	0.000522355	5.70353e-05	6.40949e-05	0	7.99431e-06	0	0
unclassified_Gaiellales	2.93113e-05	1.38762e-05	1.383e-05	0	4.1068e-05	7.56596e-05	1.43292e-05	0	0.000446359	0.000319209	0.000109122	0.000600003	0	0	0	0	3.13229e-05	0
unclassified_Gallicola	0.000256474	0.0001457	0.000269685	0.00960558	0.0112663	0.0126283	0.00298764	0.00347072	0.00244821	0.00108667	0.00241432	0.000896475	0.001212	0.00140093	0.00128747	0.000751465	0.00133905	0.000846774
unclassified_Gammaproteobacteria	0	0	0	5.47716e-05	7.52914e-05	1.37563e-05	1.43292e-05	0	3.38151e-05	2.71667e-05	0.000102302	0.000162354	0	0	2.23261e-05	0	0	0
unclassified_Garciellaceae	7.32783e-06	2.08143e-05	6.91501e-06	0	0	0	0	0	0	0	0	7.05886e-06	0	0	0	0	7.83073e-06	0
unclassified_Gardnerella	0	0	0	0	0	0	0	0	0	0	0	4.23531e-05	0	0	0	0	0	0
unclassified_Gastranaerophilales	0	0	0	0	0	0	0	0	0	0	0	9.17651e-05	0	0	0	0	0	0
unclassified_Gelria	0.00132634	0.00117254	0.00134843	0.000903732	0.00117728	0.000914794	0.00144009	0.00183293	0.00139318	0.00084896	0.000893436	0.000896475	0.00121913	0.00200526	0.00118328	0.0011272	0.00145652	0.00117552
unclassified_Gemella	0	0	0	0	0	0	0	0	0	0	0	2.11766e-05	0	0	0	0	0	0
unclassified_Geminicoccaceae	0	0	0	0	0	0	0	1.39386e-05	0	0	0	0.000261178	0	0	0	4.79658e-05	3.91537e-05	0
unclassified_Geminicoccus	0	0	0	3.42323e-05	1.36893e-05	0	0	0	0	0	0	0	0	0	0	0	0	0
unclassified_Gemmata	0	0	0	0	0	0	0	0	0	0	0	9.17651e-05	0	0	0	0	0	0
unclassified_Gemmataceae	2.93113e-05	2.08143e-05	0	6.84645e-05	2.0534e-05	0.000144441	0	1.39386e-05	0.000818325	0.00080821	0.000320546	0.00177177	0	0	0	0	5.48151e-05	7.96964e-05
unclassified_Gemmatimonadaceae	2.19835e-05	1.38762e-05	2.0745e-05	4.79252e-05	8.21361e-05	0.000206344	1.43292e-05	4.18159e-05	0.000453122	0.000509376	0.000265985	0.00204001	4.27765e-05	3.66257e-05	0	7.99431e-06	0	0
unclassified_Gemmatimonadota	0	0	0	0	1.36893e-05	0	0	0	4.05781e-05	0	4.09207e-05	0.000225883	0	0	0	0	0	0
unclassified_Gemmatimonas	4.3967e-05	1.38762e-05	0	2.05394e-05	0.00010267	8.25378e-05	1.43292e-05	8.36319e-05	0.00022318	0.000149417	6.82012e-05	0.00138354	0	0	4.46522e-05	0	0	0
unclassified_Geoalkalibacter	1.46557e-05	0	0	0	0	0	0	0	0	0	0	0	0	0	0	0	0	0
unclassified_Geobacter	0	0	0	0	0	0	0	0	0	0	0	1.41177e-05	0	0	0	0	0	0
unclassified_Geodermatophilaceae	0	0	0	0	1.36893e-05	0	0	0	0	4.07501e-05	0	0.000155295	0	0	0	0	0	0
unclassified_Geodermatophilus	0	0	1.383e-05	0	0	1.37563e-05	0	0	0	0	2.04604e-05	3.52943e-05	0	0	0	0	0	0
unclassified_Gilliamella	0	0	0	0	0	0	0	0	0	2.71667e-05	0	0	0	2.74693e-05	0	0	0	0
unclassified_Gillisia	0	0	0	0	0	0	0	0	0	2.0375e-05	0	0	0	0	0	0	0	0
unclassified_Gimesiaceae	0	0	2.766e-05	0	0	0	1.43292e-05	0	0	3.39584e-05	0	0.000204707	6.41647e-05	3.66257e-05	0	0	0	3.98482e-05
unclassified_Globicatella	0	0	0	1.36929e-05	0	0	0	0	0	0	0	0	0	0	0	0	0	0
unclassified_Gluconobacter	0	0	0	1.36929e-05	0	0	0	0	0	0.0255028	0.0256709	0.0120212	0	0	0	0	0	0
unclassified_Glycomyces	2.19835e-05	0	0	0	0	6.87815e-06	0	0	2.70521e-05	8.82918e-05	0	0.000847063	0	0	0	0	0	0
unclassified_Gordonibacter	0	0	0	0	0	0	0	2.0908e-05	0	0	0	0	0	0	0	0	0	0
unclassified_Gracilibacillus	0	0	0	0	0	0	0	0	2.70521e-05	0	0	0	0	0	0	0	0	0
unclassified_Gracilibacteraceae	2.19835e-05	5.55047e-05	4.149e-05	1.36929e-05	6.16021e-05	0	2.86584e-05	0	3.38151e-05	2.71667e-05	0	1.41177e-05	0	3.66257e-05	1.48841e-05	0	0	0
unclassified_Granulicatella	0	0	0	0	0	0	0	0	4.05781e-05	0	0	0	0	0	0	0	0	0
unclassified_Granulicella	0	0	0	0	0	0	0	0	0	0	0	3.52943e-05	0	0	0	0	0	0
unclassified_Guggenheimella	0.00328287	0.00308745	0.0034091	0.00805143	0.00826837	0.0106405	0.00768046	0.00527578	0.00617463	0.00144663	0.0032191	0.00237883	0.00292306	0.00272861	0.00215819	0.00279801	0.00436172	0.00416413
unclassified_Guggenheimella_bovis	0	0	0	0	0	0	0	1.39386e-05	0	0	0	0	0	0	0	0	0	0
unclassified_Guyparkeria	0	0	0	0	0	0	2.14938e-05	0	0	0	1.36402e-05	0.000134118	0	0	0	0	0	0
unclassified_H1	0.0304911	0.0304374	0.0326665	0.0521015	0.0709108	0.0616076	0.0970804	0.0771155	0.0834692	0.0205448	0.0334254	0.0368613	0.0503764	0.0877734	0.0610395	0.0148294	0.0143302	0.0164772
unclassified_HN_HF0106	0.000315097	0.000374657	0.000470221	0.000184854	0.000328544	0.000178832	0.000909905	0.00091995	0.000608672	8.15001e-05	0.000143223	0.000254119	0.000327953	0.000668419	0.000386985	0.000183869	0.000156615	0.000129507
unclassified_HSB_OF53_F07	0	0	0	0	0	0	0	0	0	0	2.04604e-05	0	0	0	0	0	0	0
unclassified_Hafnia_Obesumbacterium	0.00206645	0.00151944	0.0017495	0	0	0	0	0	0	0	0	0	0	0	0	0	0	0
unclassified_Halanaerobium	0	0	0	0	0	0	0	6.96932e-05	0	6.11251e-05	0	0.000190589	0	0	0	2.39829e-05	0	0
unclassified_Haliangium	0	0	0	3.42323e-05	0	2.75126e-05	0	0	0.000169075	0.000129042	0	0.000367061	1.42588e-05	0	3.72101e-05	0	0	0
unclassified_Halieaceae	0	0	0	0	0	0	0	0	0	0	0	0	0	0	1.48841e-05	0	0	0
unclassified_Haloactinopolyspora	0	0	0	0	0	0	0	0	0	0	0	2.11766e-05	0	0	0	0	0	0
unclassified_Halobacterales	0	0	0	0	0	0	0	0	0	0.00166396	0	0.00519532	4.27765e-05	4.57821e-05	0	0	0	0
unclassified_Halobacterota	0.00010259	6.24428e-05	4.84051e-05	0.000219087	0.000225874	0.000302638	3.5823e-05	6.96932e-05	0.000202891	0.00172509	6.82012e-05	0.000487061	0	0	0	0	0	0
unclassified_Halococcus	0	0	0	0	0	0	0	0	0	0.000570501	0	0.000465885	0	0	0	0	0	0
unclassified_Haloferula	0	4.16285e-05	0	0	0	0	0	0	0	0	0	0.000374119	0	0	0	0	0	0
unclassified_Halofilum	0	0	0	0	0	0	0	0	0	0	0	2.82354e-05	0	0	0	0	0	0
unclassified_Halohasta	0	0	0	0	0	0	0	0	0	0	0	4.9412e-05	0	0	0	0	0	0
unclassified_Halomicrobiaceae	0	0	0	0	0	0	0	0	0	0	0	0	1.42588e-05	0	0	0	0	0
unclassified_Halomicrobium	0	0	0	0	0	0	0	0	0	0	0	6.35297e-05	0	0	0	0	0	0
unclassified_Halomonadaceae	0	0	1.383e-05	0	1.36893e-05	2.06344e-05	0	1.39386e-05	6.76302e-05	0	3.41006e-05	0.000169413	0	0	0	0	1.56615e-05	0
unclassified_Halomonas	0	1.38762e-05	6.91501e-06	2.05394e-05	2.0534e-05	0	2.86584e-05	0	1.3526e-05	0	0	0.000120001	0	0	0	0	5.48151e-05	0
unclassified_Halorubrum	0	0	1.383e-05	0	0	0	0	2.0908e-05	0	4.75418e-05	0	0.000211766	0	0	0	0	0	0
unclassified_Hamadaea	0	0	0	0	0	0	0	0	5.41041e-05	0	0	0	0	0	0	0	0	0
unclassified_Hassallia	0	0	0	0	1.36893e-05	0	0	0	0	0	0	0	0	0	0	0	0	0
unclassified_Helcococcus	0	0	0	0	0	0	0	0	0	0	0	0	2.85177e-05	0	0	0	0	0
unclassified_Helicobacter	7.32783e-06	0	0	0	2.0534e-05	0	0	3.48466e-05	0	2.71667e-05	0	4.23531e-05	0	0	0	2.39829e-05	0	0
unclassified_Herbaspirillum	0	0	0	0	0	2.06344e-05	0	0	0	0	0	0	0	0	0	0	0	0
unclassified_Herbinix	0.000139229	0.000111009	8.98951e-05	5.47716e-05	7.52914e-05	0.000144441	0.000179115	0.000313619	0.000284047	0.000101875	0.000115942	0.000127059	0.000114071	0.000119033	0.000104188	2.39829e-05	3.91537e-05	0
unclassified_Herpetosiphon	0	1.38762e-05	0	0	0	0	0	1.39386e-05	4.73411e-05	0	0	3.52943e-05	0	0	0	0	0	0
unclassified_Hirschia	0	0	0	1.36929e-05	0	0	0	0	0	0	0	0	0	0	0	0	0	0
unclassified_Holdemanella	0	0	0	0	0	0	0	0	0	0	0	4.23531e-05	0	0	0	0	0	0
unclassified_Hungateiclostridiaceae	0.00283587	0.00300419	0.0031809	0.00484729	0.00524986	0.00635541	0.00346051	0.00311529	0.00330035	0.00153492	0.00283717	0.00248472	0.00294445	0.00440424	0.00313309	0.0015509	0.00182456	0.00146442
unclassified_Hydrogenispora	0	0	0	0	0	0	0	0	0	0.000142625	0.000218244	0.000268237	0.0004848	0.000860703	0.0005135	0.00102327	0.00122942	0.00149431
unclassified_Hydrogenoanaerobacterium	7.32783e-06	0	0	6.84645e-06	0	0	0	0	3.38151e-05	0	0	0	0	0	0	0	0	0
unclassified_Hydrogenophaga	0	0	0	0	0	0	2.86584e-05	0	0	4.75418e-05	0	8.47063e-05	0	0	0	0	0	0
unclassified_Hymenobacter	5.12948e-05	7.63189e-05	9.68101e-05	0.000102697	0.00030801	0.00026137	6.44815e-05	4.87852e-05	4.05781e-05	6.11251e-05	0.000115942	6.35297e-05	0	0	0	5.59602e-05	0	0
unclassified_Hyphomicrobiaceae	0	0	1.383e-05	0	0	0	0	0	0	0	0	4.23531e-05	0	0	0	0	0	0
unclassified_Hyphomicrobium	0	0	0	0	0	1.37563e-05	0	0	2.02891e-05	0.000230917	0	9.17651e-05	0	0	0	0	0	0
unclassified_Hyphomonas	0	0	0	0	0	0	0	0	0	0	0	2.11766e-05	0	0	0	0	0	0
unclassified_IMCC26207	0	0	0	0	0	0	0	0	2.70521e-05	0	0	0	0	0	0	0	0	0
unclassified_IMCC26256	0	0	2.0745e-05	0	0	0	0	1.39386e-05	2.02891e-05	1.35834e-05	3.41006e-05	0.000112942	0	1.83128e-05	1.48841e-05	1.59886e-05	0	0
unclassified_Iamia	0	0	0	0	0	0	0	0	0.000169075	5.43334e-05	0	0.000120001	0	0	0	0	0	0
unclassified_Idiomarina	0	0	0	0	0	0	0	0	0	0	0	1.41177e-05	0	0	0	0	0	0
unclassified_Ilumatobacter	0	0	0	0	0	0	0	0	2.02891e-05	0	0	9.8824e-05	0	0	0	0	0	0
unclassified_Ilumatobacteraceae	0	0	0	0	2.0534e-05	0	4.29876e-05	3.48466e-05	6.08672e-05	0	0	0.000176471	0	0	0	0	3.13229e-05	0
unclassified_Immundisolibacter	0	0	0	0	0	0	0	0	0	0	0	2.11766e-05	0	0	0	0	0	0
unclassified_Immundisolibacteraceae	0	0	0	1.36929e-05	0	0	0	0	0	0	0	0	0	0	0	0	0	0
unclassified_Imperialibacter	0	0	0	0	0	0	0	0	0	0	0	1.41177e-05	0	0	0	0	0	0
unclassified_Incertae_Sedis	2.93113e-05	2.08143e-05	6.91501e-06	0	4.79127e-05	0	0	0	0	0	0	5.64709e-05	0	0	0	0	0	0
unclassified_Inquilinus	0	0	0	0	0	0	0	0	0	0	0	0.000176471	0	0	0	0	0	0
unclassified_Intrasporangiaceae	0	0	1.383e-05	5.47716e-05	0	0	0	2.78773e-05	6.76302e-05	0.000169792	2.04604e-05	0.000487061	0	0	0	0	1.56615e-05	0
unclassified_Isosphaeraceae	2.93113e-05	0	0	0.000314937	0.000143738	6.87815e-05	4.29876e-05	6.96932e-05	0.000723643	0.000719918	0.000388747	0.00243531	0	0	8.18623e-05	2.39829e-05	4.69844e-05	0
unclassified_Izemoplasmatales	8.06062e-05	9.01951e-05	9.68101e-05	2.05394e-05	1.36893e-05	1.37563e-05	7.16461e-05	4.87852e-05	3.38151e-05	0.000115459	0.000286445	0.000268237	0.000591741	0.000686731	0.000431638	0.000375732	0.000266245	0.000428368
unclassified_JCM_18997	0	0	0	0	0	0	0	0	0	0	0	2.82354e-05	0	0	0	0	0	0
unclassified_JG30_KF_AS9	0	0	0	0	0	0	0	0	0	2.71667e-05	0	0.000141177	0	0	0	0	0	0
unclassified_JG30_KF_CM45	0	1.38762e-05	1.383e-05	0	6.16021e-05	0	1.43292e-05	4.18159e-05	0.00013526	0.000135834	2.72805e-05	0.000649415	0	0	0	0	0	0
unclassified_JGI_0001001_H03	3.66392e-05	0	0	0	0	0	0	0	0	0.00020375	0	0.000275295	0	0	0	0	0	0
unclassified_Jatrophihabitans	0	0	0	0	0	0	0	0	5.41041e-05	2.0375e-05	0	2.11766e-05	0	0	0	0	0	0
unclassified_KCLunmb_38_53	0	0	0	0	0	6.87815e-06	0	0	0	0	6.82012e-06	0	2.13882e-05	0	7.44203e-06	0	0	0
unclassified_KCM_B_112	0	0	0	0	0	0	0	0	0	0	0	3.52943e-05	0	0	0	0	0	0
unclassified_KD3_10	0	0	0	0	0	0	0	0	0	0	0	2.82354e-05	0	0	0	0	0	0
unclassified_KF_JG30_B3	0	0	0	0	0	1.37563e-05	2.86584e-05	0	2.02891e-05	0	2.04604e-05	4.9412e-05	0	0	0	0	0	0
unclassified_Kaistia	0	0	0	0	0	0	0	0	0	0	0	2.11766e-05	0	0	0	0	0	0
unclassified_Kapabacteriales	5.12948e-05	9.71332e-05	0.00016596	4.79252e-05	0.000123204	0.000123807	3.5823e-05	6.96932e-05	4.73411e-05	0	2.04604e-05	7.05886e-06	4.27765e-05	3.66257e-05	1.48841e-05	0	1.56615e-05	0
unclassified_Keratinibaculum	0	0	0	0	0	0	0	0	0	5.43334e-05	9.54817e-05	4.9412e-05	0.000263788	0.0003571	0.000215819	0.000287795	0.000242753	0.000259013
unclassified_Ketobacter	0	0	0	0	0	0	0	0	0	0	0	0	2.13882e-05	0	0	0	0	0
unclassified_Kineococcus	0	0	0	0	0	0	0	0	2.70521e-05	0	2.04604e-05	0	0	0	0	0	0	0
unclassified_Kocuria	0	0	0	0	0	0	1.43292e-05	0	0	0	0	0	0	0	0	0	0	0
unclassified_Komagataeibacter	0	0	0	0	0	0	0	0	0	0.000964418	0.000927536	0.000374119	0	0	0	0	0	0
unclassified_Kribbella	0	0	6.91501e-06	1.36929e-05	0	4.12689e-05	0	2.78773e-05	0	7.47085e-05	2.04604e-05	0.000769415	0	0	2.23261e-05	0	0	0
unclassified_Ktedonobacteraceae	0	0	1.383e-05	0	0	0	0	0	1.3526e-05	8.82918e-05	0	0.000691768	0	0	2.23261e-05	0	0	0
unclassified_LD1_PB3	0	0	2.0745e-05	0	1.36893e-05	0	0	1.39386e-05	0	0	0	0	0	0	0	0	0	0
unclassified_LWQ8	0	0	6.91501e-06	6.16181e-05	0	1.37563e-05	0	0	0.000270521	0.000407501	4.09207e-05	0.000211766	0	0	0	0	0	0
unclassified_Lachnoclostridium	0	0	0	0	0	0	0	1.39386e-05	0	0	0	0.000134118	0	0	0	0	0	0
unclassified_Lachnospira	0	0	0	0	0	0	1.43292e-05	0	2.70521e-05	0	0	2.11766e-05	0	0	0	0	0	0
unclassified_Lachnospiraceae	0.000520276	0.000409347	0.000532456	0.000171161	0.000403836	0.000220101	0.00261508	0.00230685	0.00269844	0.000794626	0.000504689	0.00156001	0.0003636	0.00038457	0.000401869	0.000903357	0.000712597	0.000637571
unclassified_Lachnospiraceae_NK4A136_group	1.46557e-05	0	0	0	0	1.37563e-05	0	0	4.73411e-05	3.39584e-05	1.36402e-05	9.17651e-05	0	0	0	0	0	0
unclassified_Lachnospiraceae_NK4B4_group	0	0	0	0	0	0	0	0	0	0	0	1.41177e-05	0	0	0	0	0	0
unclassified_Lachnospiraceae_UCG_006	0	0	0	0	0	0	0	0	0	2.71667e-05	1.36402e-05	2.82354e-05	0	0	0	0	0	0
unclassified_Lachnospiraceae_XPB1014_group	0	0	0	0	0	1.37563e-05	7.16461e-06	0	1.3526e-05	0	0	1.41177e-05	0	0	0	0	0	0
unclassified_Lachnospirales	0	0	0	0	6.84467e-06	4.8147e-05	1.43292e-05	7.66625e-05	2.70521e-05	0	6.82012e-06	0	0	9.15642e-06	2.23261e-05	4.79658e-05	0	1.99241e-05
unclassified_Lactiplantibacillus	5.12948e-05	6.93808e-06	8.29801e-05	0	0	0	0	0	0.00035844	0.000332792	0.000143223	2.11766e-05	8.5553e-05	0	0	0	0	0
unclassified_Lactivibrio	0	0	0	0	0	0	0	0	0	0	0	2.82354e-05	0	0	0	0	0	0
unclassified_Lactobacillaceae	0	0.000263647	0.000145215	0	0	0	1.43292e-05	4.18159e-05	6.08672e-05	0.000441459	0	0.000282354	2.13882e-05	0	0	0	0	0
unclassified_Lactobacillales	0	0	0	0	0	1.37563e-05	0	0	0	0	8.86616e-05	1.41177e-05	0	0	1.48841e-05	0	1.56615e-05	0
unclassified_Lactobacillus	0.00016854	0.000117947	1.383e-05	6.16181e-05	6.16021e-05	5.50252e-05	9.31399e-05	6.96932e-05	0.000669539	0.000645209	0.000279625	0.000889416	7.12941e-06	5.49385e-05	0	7.99431e-06	1.56615e-05	1.99241e-05
unclassified_Lactococcus	2.93113e-05	4.85666e-05	2.766e-05	0	0	0	0	1.39386e-05	4.73411e-05	0	2.04604e-05	0	0	4.57821e-05	0	0	0	0
unclassified_Lacunisphaera	0	0	0	0	0	3.43907e-05	0	0	0	0	0	0	0	0	0	0	0	0
unclassified_Larkinella	0	0	0	0	0	0	0	0	0	0	0	3.52943e-05	0	0	0	0	0	0
unclassified_Latescibacteraceae	0	2.08143e-05	0	0	0	0	5.01522e-05	0	2.02891e-05	0.000115459	0	7.05886e-05	0	0	0	0	0	0
unclassified_Lautropia	0	0	0	0	0	1.37563e-05	0	0	1.3526e-05	0	0	4.23531e-05	0	0	0	0	0	0
unclassified_Lawsonella	0	0	0	0	0	1.37563e-05	7.16461e-06	0	0	1.35834e-05	0	2.82354e-05	0	0	0	0	0	0
unclassified_Lechevalieria	0	0	0	0	0	0	0	3.48466e-05	0	0.000169792	0	0.000296472	0	0	0	0	0	0
unclassified_Lenti_02	0	0	0	0	0	0	0	0	0	2.0375e-05	0	0	0	0	0	0	0	0
unclassified_Lentimicrobiaceae	0	0	1.383e-05	0	0	0	1.43292e-05	0	0	0	0	0	0	0	0	0	0	0
unclassified_Lentimicrobium	0	0	0	0	0	0	0	0	0	0	0	0	0	0	0	1.59886e-05	0	0
unclassified_Lentisphaeria	0	0	0	0	0	0	0	0	0	0	0	4.9412e-05	0	0	0	0	0	0
unclassified_Leptolyngbyaceae	0	0	0	0	0	0	0	0	0	0	0	3.52943e-05	0	0	0	0	0	0
unclassified_Leptotrichia	0	0	0	0	0	0	0	0	0	2.71667e-05	0	0	0	0	0	0	0	0
unclassified_Leptotrichiaceae	0	0	0	0	0	0	0	2.0908e-05	0	0	0	2.82354e-05	0	0	7.44203e-06	0	0	0
unclassified_Leuconostoc	2.93113e-05	3.46904e-05	0	3.42323e-05	2.0534e-05	3.43907e-05	2.14938e-05	6.96932e-06	4.73411e-05	0	6.13811e-05	3.52943e-05	7.12941e-06	1.83128e-05	1.48841e-05	1.59886e-05	3.91537e-05	0
unclassified_Levilinea	0	0	0	0	0	2.06344e-05	0	0	0	0	0	0	0	0	0	0	0	0
unclassified_Ligilactobacillus	2.19835e-05	0	0	4.79252e-05	0	4.8147e-05	2.86584e-05	2.78773e-05	0.000155549	0.000393917	0.000211424	0.000232942	0	0	0	0	1.56615e-05	0
unclassified_Limibaculum	0	0	0	0	0	0	0	0	0.000121734	0	0	2.82354e-05	0	0	0	0	0	0
unclassified_Limnobacter	0	0	0	0	0	0	0	0	0	0	0	3.52943e-05	0	0	0	0	0	0
unclassified_Limnochordaceae	0.000212507	9.71332e-05	6.22351e-05	6.16181e-05	3.42234e-05	8.25378e-05	5.73169e-05	2.78773e-05	4.73411e-05	2.0375e-05	1.36402e-05	9.17651e-05	1.42588e-05	6.40949e-05	5.20942e-05	0.000159886	0.000148784	0.000109582
unclassified_Limnochordales	0.000109917	0.0001457	0.00015213	8.90039e-05	0.000157427	0.000158197	0.000257926	0.000362405	0.000175838	0.000169792	0.000129582	0.000134118	0.000163977	0.000247223	0.000186051	0.000311778	0.000328891	0.000368596
unclassified_Limnochordia	0.000278458	0.000235895	0.00030426	2.05394e-05	4.79127e-05	8.25378e-05	9.31399e-05	0.000146356	2.70521e-05	9.50835e-05	0	0.000112942	4.99059e-05	0.000393726	0.000386985	0.000975306	0.000587305	0.000308823
unclassified_Limosilactobacillus	0.000161212	6.93808e-05	0.00011064	2.05394e-05	1.36893e-05	4.12689e-05	0	4.18159e-05	0.000297573	0.000183375	0.000136402	0.000211766	5.70353e-05	0	1.48841e-05	0	7.83073e-06	0
unclassified_Loigolactobacillus	0	0	0	1.36929e-05	0	0	0	0	0	0	0	0	0	0	0	0	0	0
unclassified_Longilinea	0	0	0	0	0	0	0	0	0	0	0	7.05886e-05	0	0	0	0	0	0
unclassified_Longimicrobiaceae	1.46557e-05	0	1.383e-05	2.05394e-05	6.84467e-06	2.75126e-05	7.16461e-06	0	7.43932e-05	1.35834e-05	0	0.00100942	7.12941e-06	0	0	0	0	0
unclassified_Longimicrobium	0	0	1.383e-05	0	0	0	0	1.39386e-05	2.70521e-05	0	0	0.000141177	0	0	0	0	0	0
unclassified_Luteibacter	0	0	0	0	0	0	0	0	0	4.75418e-05	0	0	0	0	0	0	0	0
unclassified_Luteimonas	1.46557e-05	2.77523e-05	0	1.36929e-05	0	2.06344e-05	0	0	4.73411e-05	0.000108667	2.72805e-05	0.000282354	0	0	0	0	0	0
unclassified_Luteitalea	0	0	0	0	2.0534e-05	0	0	0	0	8.82918e-05	0	0	0	0	0	0	0	0
unclassified_Luteolibacter	0	0	6.91501e-06	4.10787e-05	5.47574e-05	3.43907e-05	0	2.78773e-05	0.000162312	0.000448251	1.36402e-05	0.000967063	1.42588e-05	1.83128e-05	0	3.99715e-05	0	0
unclassified_Lutispora	0.000293113	0.000402409	0.00042873	0.000232779	0.000335389	0.000268248	0.000207774	0.000348466	0.000108208	4.75418e-05	9.54817e-05	0.000127059	9.98118e-05	0.000109877	8.18623e-05	5.59602e-05	6.26458e-05	0
unclassified_Lutispora_thermophila	0	0	0	0	0	0	0	0	0	7.47085e-05	0.000259165	9.17651e-05	0.000477671	0.000668419	0.000528384	0.000367738	0.000344552	0.00033871
unclassified_Lysobacter	0	0	0	4.10787e-05	2.73787e-05	0	3.5823e-05	0.000167264	4.73411e-05	0.000305626	0	0.00199766	9.98118e-05	2.74693e-05	0	0	0	9.96204e-06
unclassified_M2PB4_65_termite_group	0.000161212	0.000104071	9.68101e-05	6.16181e-05	0.000109515	0.000103172	0.000114634	0.000132417	0.00013526	6.79168e-06	0	0	1.42588e-05	9.15642e-06	1.48841e-05	1.59886e-05	7.83073e-06	9.96204e-06
unclassified_M55_D21	0	0	2.766e-05	0	0	0	2.14938e-05	2.78773e-05	0	8.82918e-05	0.000184143	0.000148236	0.000213882	0.000302162	0.000200935	0.000343755	0.000242753	0.000348672
unclassified_MBA03	0.00172204	0.00142925	0.00153513	0.000725724	0.000896652	0.000570886	0.00320974	0.0049064	0.00292162	0.00861185	0.00761125	0.00672003	0.0158344	0.028916	0.0171464	0.0229277	0.0156693	0.0175133
unclassified_MND1	0	0	2.766e-05	0	0	0	0	3.48466e-05	8.79192e-05	0.000129042	2.72805e-05	0.000360002	1.42588e-05	0	0	0	0	0
unclassified_MSBL7	0	0	0	0	0	1.37563e-05	0	0	0	0	0	7.76474e-05	0	0	0	0	0	0
unclassified_Macellibacteroides	0	0	0	0	0	0	0	0	0	0	0	2.11766e-05	0	0	0	0	0	0
unclassified_Malikia	0	0	0	0	0	0	0	0	4.73411e-05	0	0	0	0	0	0	0	0	0
unclassified_Mangrovimonas	0	0	0	0	0	0	0	0	0	0	0	3.52943e-05	0	0	0	0	0	0
unclassified_Marine_Group_II	0	0	0	1.36929e-05	0	4.8147e-05	0	0	0	0	0	6.35297e-05	0	0	0	0	0	0
unclassified_Marinifilaceae	7.32783e-06	6.93808e-06	1.383e-05	0	0	0	2.86584e-05	9.06012e-05	6.76302e-06	0	0	7.05886e-06	0	0	0	0	0	0
unclassified_Marinifilum	0	0	0	1.36929e-05	0	0	0	0	0	0	0	0	0	0	0	0	0	0
unclassified_Marinilabilia	0	0	0	0	0	0	0	0	0	0	0	1.41177e-05	0	0	0	0	0	0
unclassified_Marinilabiliaceae	0	1.38762e-05	1.383e-05	2.73858e-05	1.36893e-05	0	5.01522e-05	0.000132417	2.70521e-05	0	0	4.9412e-05	0	0	0	0	1.56615e-05	5.97723e-05
unclassified_Marinilabiliaceae_bacterium_YC_ZSS_LKJ148	0	0	0	0	0	0	0	0	0	0	2.72805e-05	0	0	0	0	0	0	0
unclassified_Mariniphaga	0	0	2.0745e-05	0	0	0	0	0	0	5.43334e-05	0	0	0	0	0	0	0	0
unclassified_Marinobacter	0	0	1.383e-05	0	0	0	1.43292e-05	0	0	3.39584e-05	0	6.35297e-05	0	0	0	2.39829e-05	0	0
unclassified_Marmoricola	0	0	0	0	0	0	0	3.48466e-05	0	0	0	1.41177e-05	0	0	0	0	0	0
unclassified_Massilia	0.000256474	0.000187328	0.000200535	0.000527177	0.000896652	0.0014169	0.000745119	0.000285742	0.00123087	0.000957627	0.00107076	0.00141177	3.56471e-05	2.74693e-05	0	0	0	0
unclassified_Megamonas	0	1.38762e-05	1.383e-05	0	0	2.75126e-05	0	1.39386e-05	4.73411e-05	2.0375e-05	1.36402e-05	0.000303531	5.70353e-05	2.74693e-05	0	0	0	1.99241e-05
unclassified_Megasphaera	0	0	0	0	0	0	0	2.78773e-05	2.70521e-05	6.11251e-05	1.36402e-05	3.52943e-05	0	0	0	0	0	0
unclassified_Merdibacter	0	0	0	0	0	0	0	0	0	0	0	4.23531e-05	0	0	0	0	0	0
unclassified_Mesorhizobium	0	0	0	0	0	5.50252e-05	1.43292e-05	2.0908e-05	0	0.000183375	0	0.000204707	2.85177e-05	0	0	0	0	0
unclassified_Methanimicrococcus	0	0	0	0	0	0	0	2.0908e-05	1.3526e-05	0	0	0	0	0	0	0	0	0
unclassified_Methanobacteriaceae	0	3.46904e-05	0	0	0	0	0	0	0	1.35834e-05	0	4.9412e-05	0	0	0	0	1.56615e-05	0
unclassified_Methanobacterium	1.46557e-05	0.000173452	0.000269685	0.000102697	0	1.37563e-05	0	2.0908e-05	0.000831851	0.00128363	0.000456948	0.00703062	0.000420635	0.000238067	2.97681e-05	3.99715e-05	1.56615e-05	0
unclassified_Methanobrevibacter	7.32783e-05	0	1.383e-05	6.84645e-05	3.42234e-05	0	0	3.48466e-05	0	0	9.54817e-05	0	0	1.83128e-05	1.48841e-05	0	0	6.97343e-05
unclassified_Methanoculleus	0.112951	0.129152	0.117126	0.100444	0.0541482	0.0693111	0.0722909	0.110708	0.0698417	0.164053	0.181804	0.164718	0.32046	0.180153	0.31447	0.280065	0.27175	0.236698
unclassified_Methanofastidiosales	0	0	0	3.42323e-05	0	0	0	0	0	0	0	0	0	0	0	0	0	0
unclassified_Methanolinea	0	0	0	6.84645e-06	0	0	0	0	0	0.000285251	0	7.05886e-06	0	0	0	0	0	0
unclassified_Methanolobus	0	0	0	0	0	9.62941e-05	0	0	0	0	0	0	0	0	0	0	0	0
unclassified_Methanomassiliicoccales	0	0	0	0.000109543	0.000287476	0.000398933	0	0	0	0	0	2.11766e-05	0	0	0	0	0	0
unclassified_Methanomassiliicoccus	0	0.000117947	0.000172875	0	0	0.000385176	0	0	0	0.000984793	0.000907076	0.00391767	0.000677294	0.000173972	7.44203e-05	0.000303784	0	0.000219165
unclassified_Methanomethylophilaceae	0	0	0	0	2.0534e-05	0	0	0	1.3526e-05	0	0	0	0	0	1.48841e-05	0	1.56615e-05	0
unclassified_Methanomicrobiales	0	0	0	0	0	0	0	2.0908e-05	0	0	0	0	0	0	0	0	0	0
unclassified_Methanoregula	1.46557e-05	0	0	0	0	0	0	0	0	7.47085e-05	0	0	0	0	0	0	0	0
unclassified_Methanosaeta	0	3.46904e-05	0	2.73858e-05	0	0	0	2.0908e-05	0	0	0.000163683	0	0	0	0	0	0	0
unclassified_Methanosarcina	9.52618e-05	0.00193573	0.00161811	0.00117759	6.16021e-05	0.00074284	0	0.000487852	0.00064925	0.00490359	0.00264621	0.0408143	0.00420635	0.00174888	0.000193493	0.000311778	0.000258414	0.000159393
unclassified_Methanospirillum	0	4.16285e-05	0	0	4.1068e-05	9.62941e-05	0	0.000236957	6.76302e-06	0	0	7.05886e-06	0	9.15642e-06	0	0	0	0
unclassified_Methylacidiphilaceae	0	0	6.91501e-06	0	0	0	0	1.39386e-05	0	0	0.000109122	0.000204707	0	0	0	0	0	0
unclassified_Methylobacterium_Methylorubrum	0.000117245	1.38762e-05	4.84051e-05	3.42323e-05	0.00021903	0.000220101	0.000537346	0.000167264	0.000737169	0.000495793	0.000620631	0.000275295	0	0	0	0	7.83073e-06	0
unclassified_Methyloligellaceae	0	0	0	0	0	0	0	0	0	8.82918e-05	1.36402e-05	0.000197648	0	0	0	0	0	0
unclassified_Methylophilaceae	0	0	0	0	0	0	0	0	4.73411e-05	0	0	4.9412e-05	0	0	0	0	0	0
unclassified_Methylopilaceae	0	0	0	0	0	0	0	0	0	2.71667e-05	0	0	0	0	0	0	0	0
unclassified_Methyloprofundus	0	0	0	0	0	0	0	0	0	0	0	2.82354e-05	0	0	0	0	0	0
unclassified_Methylotenera	0	0	0	0	0	0	0	0	0	0	0	2.11766e-05	0	0	0	0	0	0
unclassified_MgMjR_022	0.000571571	0.000437099	0.000829801	0.000403941	0.000636555	0.00063279	0.000551675	0.000341497	0.000439596	8.15001e-05	9.54817e-05	0.000105883	0.000228141	0.000146503	0.000126514	0.00011192	0.000195768	9.96204e-05
unclassified_Micavibrionales	0	0	0	0	0	0	0	0	0	0	0	3.52943e-05	0	0	0	0	0	0
unclassified_Microbacteriaceae	2.93113e-05	0	0	0	0	2.75126e-05	0	2.78773e-05	4.05781e-05	0.000305626	8.18414e-05	0.000190589	0	0	7.44203e-05	0	0	0
unclassified_Microbacterium	0	0	0	0	0	0	0	0	0	0	0	0.000176471	2.85177e-05	0	0	0	0	0
unclassified_Microbulbifer	0	0	0	0	0	0	0.000114634	0	0.000128497	0	0	0	0	0	0	0	0	0
unclassified_Micrococcaceae	4.3967e-05	1.38762e-05	0	2.05394e-05	1.36893e-05	2.06344e-05	7.16461e-05	7.66625e-05	0.000601909	0.000285251	0	0.00103765	0	0	7.44203e-06	0	0	1.99241e-05
unclassified_Micrococcales	0	0	0	0	0	0	0	2.0908e-05	0	0	2.04604e-05	0.000120001	0	0	0	0	0	1.99241e-05
unclassified_Micrococcus	0	0	4.149e-05	0	0	0	0	0	0	0	0	0	0	0	0	0	0	0
unclassified_Microcystis_PCC_7914	0	0	0	0	0	0	0	0	0	0	0	1.41177e-05	0	0	0	0	0	0
unclassified_Micromonospora	0	0	0	0	0	0	0	0	4.73411e-05	2.71667e-05	2.04604e-05	0	0	0	0	0	0	0
unclassified_Micromonosporaceae	0	0	0	2.73858e-05	2.73787e-05	0	1.43292e-05	0	0.000114971	0.000169792	0	0.000465885	0	3.66257e-05	0	0	0	0
unclassified_Micropepsaceae	0	0	0	0	2.0534e-05	0	0	0	0.000121734	0.000196959	0	0.000204707	1.42588e-05	0	5.95362e-05	0	1.56615e-05	0
unclassified_Micropepsis	0	0	0	0	0	0	0	0	0	3.39584e-05	0	0.000232942	0	0	2.23261e-05	0	0	0
unclassified_Microscillaceae	0	2.77523e-05	0	1.36929e-05	2.73787e-05	9.62941e-05	1.43292e-05	2.78773e-05	0.000202891	0.000183375	6.13811e-05	0.000995299	0	4.57821e-05	0	0	0	1.99241e-05
unclassified_Microtrichaceae	0	0	0	0	0	0	0	0	0	0	0	2.11766e-05	0	0	0	0	0	0
unclassified_Microtrichales	0	0	0	0	0	1.37563e-05	0	1.39386e-05	4.73411e-05	1.35834e-05	0	0.00031059	1.42588e-05	0	0	0	0	0
unclassified_Microvirga	0	0	0	1.36929e-05	0	2.75126e-05	2.14938e-05	5.57546e-05	0.000114971	0	0	0.000105883	0	0	0	0	0	0
unclassified_Modestobacter	2.93113e-05	0	0	0	0	0	7.16461e-05	0	5.41041e-05	0	0	0	0	0	0	0	0	0
unclassified_Mogibacterium	0	0	0	4.10787e-05	0	0	2.14938e-05	0	2.02891e-05	0	6.82012e-06	0	0	0	0	0	0	0
unclassified_Moheibacter	0	0	0	0	0	0	0	0	0	0	0	4.23531e-05	0	0	0	0	0	0
unclassified_Monoglobus	0	1.38762e-05	0	0	0	0	0	0	0	0	8.18414e-05	6.35297e-05	0	0	0	0	0	0
unclassified_Moorella	3.66392e-05	1.38762e-05	5.53201e-05	3.42323e-05	0	2.06344e-05	1.43292e-05	0	0	0	0	0	0	0	1.48841e-05	0	7.83073e-06	9.96204e-06
unclassified_Moraxellaceae	0	0	0	0	2.0534e-05	0	0	0	0	0	0	0	0	0	1.48841e-05	0	0	0
unclassified_Mucilaginibacter	0	0	0	0	0	0	0	0	0	0.000217334	0.000313725	0.00018353	0	0	0	0	0	0
unclassified_Mucispirillum	0	0	0	0	0	0	0	0	0	0	0	2.11766e-05	0	0	0	2.39829e-05	0	0
unclassified_Muribaculaceae	8.7934e-05	0.000111009	6.22351e-05	5.47716e-05	0.000547574	0.000956062	0.000501522	0.00050876	0.00232648	0.00251292	0.00153453	0.00155295	9.26824e-05	9.15642e-05	7.44203e-05	0.000135903	0.000250583	3.98482e-05
unclassified_Muribaculum	0	0	0	0	4.79127e-05	0	0	1.39386e-05	8.79192e-05	0	0	1.41177e-05	0	0	0	0	0	0
unclassified_Mycobacterium	0	0	0	0	1.36893e-05	1.37563e-05	0	4.87852e-05	0	0.000149417	0	8.47063e-05	0	0	2.23261e-05	0	0	0
unclassified_Myxococcaceae	1.46557e-05	0	0	0	1.36893e-05	2.75126e-05	0	0.000167264	0.000114971	9.50835e-05	0	0.000141177	0	0	0	0	0	0
unclassified_Myxococcales	0	0	0	0	0	0	0	0	0	0	0	9.17651e-05	0	0	0	0	0	0
unclassified_Myxococcota	0	0	0	0	0	0	2.86584e-05	0	3.38151e-05	0	1.36402e-05	5.64709e-05	0	0	0	0	0	0
unclassified_NK4A214_group	5.12948e-05	4.16285e-05	0	0	0	0	2.14938e-05	0	1.3526e-05	0.00012225	0	0.000204707	0	0	0	0	0	0
unclassified_NS11_12_marine_group	0	0	0	0	0	0	0	0	0	2.71667e-05	0	2.82354e-05	0	0	0	0	0	0
unclassified_NS9_marine_group	0	0	0	1.36929e-05	0	0	0	0	0	0	2.04604e-05	0	0	0	2.23261e-05	0	0	0
unclassified_Nannocystaceae	0	0	0	0	0	0	0	0	6.08672e-05	0	0	0	0	0	0	0	0	0
unclassified_Nannocystis	0	0	0	0	0	0	0	0	0	0	1.36402e-05	4.23531e-05	0	0	0	0	0	0
unclassified_Nanosalinaceae	0	0	0	0	0	0	0	0	0	0	0	0	2.85177e-05	9.15642e-06	0	0	0	0
unclassified_Natronomonas	0	0	0	0	0	0	0	0	0	0	0	3.52943e-05	0	0	0	0	0	0
unclassified_Negativibacillus	0	0	0	0	0	0	0	0	0	0	0	2.82354e-05	0	0	0	0	0	0
unclassified_Neisseria	0	0	0	0	0	0	0	0	0	6.79168e-05	0	0	0	0	0	0	0	0
unclassified_Neochlamydia	0	0	0	0	0	0	0	0	0.000189364	0	0	2.11766e-05	0	0	0	0	0	0
unclassified_Niastella	0	0	0	0	0	0	0	0	4.05781e-05	0	0	0.000395296	0	0	0	2.39829e-05	0	0
unclassified_Nitrosopumilaceae	0	0	0	0	0	0	0	0	0	0	0	0	0	0	0	1.59886e-05	0	0
unclassified_Nitrososphaeraceae	4.3967e-05	1.38762e-05	0	0.000520331	0.000670778	0.000440201	2.86584e-05	7.66625e-05	6.08672e-05	0.000230917	0.000109122	0.00178589	1.42588e-05	6.40949e-05	0	0	0	0
unclassified_Nitrosospira	0	0	0	0	0	0	0	0	0	3.39584e-05	0	1.41177e-05	0	0	0	0	0	0
unclassified_Nitrospira	0	0	0	1.36929e-05	1.36893e-05	1.37563e-05	0	0	0.000155549	9.50835e-05	0	0.000367061	0	0	0	1.59886e-05	0	0
unclassified_Nocardia	0	0	0	0	0	1.37563e-05	0	0	0	0	0	0	0	0	0	0	0	0
unclassified_Nocardiaceae	0	0	0	0	0	0	0	0	0	0	0	1.41177e-05	0	0	0	0	0	0
unclassified_Nocardioidaceae	0	0	0	0	2.73787e-05	0	0	0	0	0	0.000115942	4.23531e-05	0	0	0	0	0	0
unclassified_Nocardioides	3.66392e-05	4.16285e-05	0	8.21575e-05	6.16021e-05	2.06344e-05	4.29876e-05	0	0.000263758	0.000169792	0.000204604	0.00113648	7.12941e-06	0	0	0	0	0
unclassified_Nodosilinea_PCC_7104	0	0	0	0	0	0	0	0	0	0	0	0	1.42588e-05	0	0	0	0	0
unclassified_Nonomuraea	0	4.16285e-05	2.766e-05	0	0	0	0	1.39386e-05	0	8.15001e-05	0	0.00024706	0.000171106	5.49385e-05	0	1.59886e-05	0	0
unclassified_Nordella	0	0	0	0	0	0	0	0	0	4.75418e-05	0	2.82354e-05	0	0	0	0	0	0
unclassified_Nostocaceae	0	0	0	0	0	0	0	0	0	1.35834e-05	4.09207e-05	0	0	0	0	0	0	0
unclassified_Novosphingobium	1.46557e-05	0	0	0	0	0	0	2.0908e-05	8.11562e-05	8.15001e-05	0.000129582	0.000472943	0	0	0	0	0	0
unclassified_OLB17	0	0	0	0	0	0	0	2.78773e-05	0	0	0.000150043	0.000148236	0	0	0	0	0	0
unclassified_OM27_clade	0	0	0	0	2.0534e-05	7.56596e-05	0	0	1.3526e-05	6.79168e-05	0	6.35297e-05	0	0	0	0	0	0
unclassified_OPB41	0	0	0	0	0	0	0	0	0	0	0	4.23531e-05	0	0	0	0	0	0
unclassified_Oceanimonas	0	0	0	0	0	0	0	0	0	0	0	4.9412e-05	0	0	0	0	0	0
unclassified_Oceanobacter	1.46557e-05	3.46904e-05	2.0745e-05	6.84645e-06	1.36893e-05	0	0	0	0	0	0	0	0	0	0	0	0	0
unclassified_Ochrobactrum	0	0	0	0	0	0	0	0	4.05781e-05	0	0	0	0	0	0	0	0	0
unclassified_Odoribacter	0	0	0	1.36929e-05	3.42234e-05	0	7.16461e-06	2.78773e-05	9.46822e-05	0.000251292	7.50213e-05	9.17651e-05	0	0	0	7.99431e-05	2.34922e-05	0
unclassified_Ohtaekwangia	0	0	0	2.73858e-05	0	3.43907e-05	0	8.36319e-05	0	5.43334e-05	0	0.000120001	0	0	0	0	0	0
unclassified_Oikopleura	0	0	0	1.36929e-05	0	0	0	0	0	0	0	0	0	0	0	0	0	0
unclassified_Oligella	0	1.38762e-05	0	3.42323e-05	2.0534e-05	2.75126e-05	5.73169e-05	6.96932e-06	6.76302e-06	0	0	0	2.13882e-05	9.15642e-06	0	7.99431e-06	1.56615e-05	0
unclassified_Oligoflexaceae	0	0	0	2.73858e-05	0	0	0	0	0	0	0	0	0	0	0	0	0	0
unclassified_Oligoflexus	0	0	0	0	3.42234e-05	0	0	0	2.70521e-05	0	0	0	0	0	0	0	0	0
unclassified_Oligosphaera	0	0	0	0	0	0	0	0	0	0	0	0	0	0	0	2.39829e-05	0	2.98861e-05
unclassified_Olivibacter	0	0	0	0	0	0	0	2.78773e-05	0	0	0	2.11766e-05	0	0	0	0	0	0
unclassified_Olsenella	0	0	0	1.36929e-05	0	0	0	0	0	0	0	1.41177e-05	0	0	0	0	0	0
unclassified_Omnitrophales	0	0	2.0745e-05	0	0	0	0	0	0	0	0	0	0	0	1.48841e-05	0	0	0
unclassified_Opitutaceae	0	0	0	0	0	0	0	0	0	0	0	0.000120001	0	0	0	0	0	0
unclassified_Opitutus	2.19835e-05	0	4.149e-05	0	0	2.75126e-05	0	2.0908e-05	3.38151e-05	0	0	0.000303531	0	0	0	0	0	0
unclassified_Orbaceae	0	0	0	0	0	0	0	0	0	0.0059563	0.00650639	0.00325413	0	0	0	0	0	0
unclassified_Oribacterium	0	0	0	0	0	0	0	0	0	0	0	2.82354e-05	0	0	0	0	0	0
unclassified_Ornithobacterium	0	0	0	0	0	0	0	0	0	0	0	1.41177e-05	0	0	0	0	0	0
unclassified_Oscillibacter	0	0	0	0	1.36893e-05	0	0	0	0	6.79168e-05	0	0.000127059	0	0	2.23261e-05	0	0	1.99241e-05
unclassified_Oscillospira	0	0	0	0	0	0	0	0	6.76302e-06	0	3.41006e-05	0	0	0	0	0	0	0
unclassified_Oscillospiraceae	0	1.38762e-05	1.383e-05	0	0	2.06344e-05	1.43292e-05	2.0908e-05	6.76302e-05	0.000135834	0	0.000444708	7.12941e-05	2.74693e-05	1.48841e-05	0	0	0
unclassified_Oscillospirales	0.000893996	0.00065218	0.000843631	0.00120498	0.00123889	0.00183647	0.00159054	0.00142174	0.00130526	0.000550126	0.000729753	0.000621179	0.000741459	0.000943111	0.000692108	0.000615562	0.000689104	0.000627609
unclassified_Ottowia	0	0	0	0	0	0	0	0	2.70521e-05	0	0	0	0	0	0	0	0	0
unclassified_Oxalobacteraceae	7.32783e-06	1.38762e-05	1.383e-05	0	0	0	7.88107e-05	2.0908e-05	2.02891e-05	8.82918e-05	0	7.76474e-05	0	0	0	0	0	0
unclassified_P3OB_42	0	2.08143e-05	0	6.84645e-05	0.00010267	0.000151319	3.5823e-05	0	0.000331388	0	0	0.000204707	0	0	0	0	0	0
unclassified_PBS_18	0	0	0	0	0	0	0	0	0	0	0	5.64709e-05	0	0	0	0	0	0
unclassified_PHOS_HE36	0	0	0	0	0	0	0	0	4.73411e-05	0	0	0	0	0	0	0	0	0
unclassified_PLTA13	0	0	0	0	0	1.37563e-05	0	0	0	0	0	0	0	0	0	0	0	0
unclassified_PMMR1	0	0	0	0	0	0	0	0	2.70521e-05	0	0	0	0	0	0	0	3.13229e-05	0
unclassified_Paenalcaligenes	0.000703472	0.000638304	0.000643096	0.00306037	0.00338811	0.0034941	0.00054451	0.000446037	0.000541041	6.79168e-05	0.000204604	0.000155295	0.000249529	0.00022891	0.000178609	0.000151892	0.000328891	0.000378558
unclassified_Paenarthrobacter	0	0	0	0	0	0	0	0	0	0	0	9.17651e-05	0	0	0	0	0	0
unclassified_Paenibacillaceae	0	0	0	0	0	0	0	0	0.000114971	0	0	3.52943e-05	0	0	0	0	0	0
unclassified_Paenibacillus	0	0	0	0	0	0	1.43292e-05	0	1.3526e-05	0	0	0.000127059	1.42588e-05	0	0	0	0	0
unclassified_Paeniglutamicibacter	0	0	0	0	0	0	0	0	3.38151e-05	0	0	0	4.27765e-05	0	0	0	0	0
unclassified_Paenisporosarcina	0	0	0	0	0	0	0	0	6.08672e-05	0	0	0	0	0	0	0	0	0
unclassified_Pajaroellobacter	0	0	0	0	0	0	0	0	0	0	0	2.11766e-05	2.13882e-05	0	0	0	0	0
unclassified_Paludibacter	0	0	0	0	0	0	0	0	5.41041e-05	2.71667e-05	0	7.05886e-06	0	0	0	0	0	0
unclassified_Paludibacteraceae	0.0090572	0.00860322	0.00889961	0.00449812	0.00522249	0.00537871	0.00543077	0.0057009	0.00466648	0.00129721	0.00150725	0.00139059	0.00233845	0.00207851	0.00243354	0.000295789	0.000336721	0.000259013
unclassified_Pantoea	0	0	0	0	0	0	0	0	4.05781e-05	0.000964418	0.000709292	0.000374119	0	0	0	0	8.6138e-05	0
unclassified_Parabacteroides	0	1.38762e-05	0	1.36929e-05	0	0	0	0	4.05781e-05	0.000183375	0.000109122	0.000162354	0	0	0	0	0	0
unclassified_Parachlamydiaceae	0	0	0	0	0	0	0	0	4.73411e-05	0	0	0	0	0	0	0	0	0
unclassified_Paracoccus	2.93113e-05	0	0	2.73858e-05	0	0	0.000107469	0	8.79192e-05	0	0	9.8824e-05	0	0	0	0	0	0
unclassified_Parapedobacter	0	0	0	0	0	0	0	0	0	0	4.77408e-05	0.000112942	0	0	0	0	0	0
unclassified_Paraprevotella	0	0	0	0	0	2.06344e-05	0	0	0	4.75418e-05	0	0	0	0	0	0	0	0
unclassified_Parasegetibacter	0	0	0	0	0	0	0	0	0	0	0	0.000162354	0	0	0	0	0	0
unclassified_Parasutterella	0	0	0	0	1.36893e-05	0	0	0	0	0	0	1.41177e-05	0	5.49385e-05	0	0	0	0
unclassified_Parcubacteria	0	0	0	1.36929e-05	0	0	0	5.57546e-05	0	0	0	0	0	0	0	0	0	0
unclassified_Parcubacteria_bacterium_C7867_005	0	0	0	0	0	0	0	0	0	0	0	3.52943e-05	0	0	0	0	0	0
unclassified_Parcubacteria_group_bacterium_ADurb.Bin247	5.12948e-05	0	0	0	0	7.56596e-05	5.01522e-05	2.0908e-05	6.76302e-06	0	1.36402e-05	0	0	9.15642e-06	0	0	0	0
unclassified_Parcubacteria_group_bacterium_CG1_02_50_68	0	0	0	0	0	0	0	0	0	0	0	0.000254119	0	0	0	0	0	0
unclassified_Parviterribacter	0	0	0	0	0	0	0	0	0	0	0	2.11766e-05	0	0	0	0	0	0
unclassified_Pediococcus	0	0	0	0	0	0	0	0	7.43932e-05	0.000278459	0	4.9412e-05	0	0	0	0	0	0
unclassified_Pedobacter	0	0	0	0	0	4.12689e-05	0	0	4.05781e-05	3.39584e-05	1.36402e-05	0.000169413	0	0	0	0	0	0
unclassified_Pedomicrobium	0	0	0	0	0	0	5.73169e-05	0	6.76302e-05	0	2.72805e-05	0	0	0	0	0	0	0
unclassified_Pedosphaeraceae	1.46557e-05	3.46904e-05	3.4575e-05	0.00011639	0.000157427	0.000213223	4.29876e-05	0.000153325	0.00035844	0.000556918	7.50213e-05	0.00186354	9.98118e-05	4.57821e-05	2.23261e-05	0	6.26458e-05	2.98861e-05
unclassified_Pelospora	0	0	0	0	0	0	0	0	0	2.0375e-05	1.36402e-05	0	0	0	0	0	0	0
unclassified_Pelotomaculum	2.93113e-05	2.08143e-05	4.84051e-05	0	1.36893e-05	1.37563e-05	7.16461e-06	4.87852e-05	2.02891e-05	0	0	2.11766e-05	7.12941e-06	0	1.48841e-05	0	0	0
unclassified_Peptoclostridium	0	0	0	0	0	0	0	0	0	0	0	0	0	0	1.48841e-05	0	0	0
unclassified_Peptococcaceae	0.000307769	0.000374657	0.000435645	0.000102697	0.00021903	6.87815e-05	8.59753e-05	0.00020211	0.000108208	5.43334e-05	5.4561e-05	1.41177e-05	1.42588e-05	2.74693e-05	0	0	1.56615e-05	0
unclassified_Peptococcus	0	0	0	0	0	0	0	0	0	0	0	2.82354e-05	0	0	0	0	0	0
unclassified_Peptostreptococcaceae	0	0	0	0	0	0	0	0	0	0.000210542	0	2.11766e-05	0	0	0	0	0	0
unclassified_Peptostreptococcales_Tissierellales	6.59505e-05	0.0001457	0.00017979	1.36929e-05	0.000123204	6.87815e-06	5.73169e-05	0.000139386	6.08672e-05	0	2.04604e-05	0	4.27765e-05	9.15642e-06	0	0	2.34922e-05	1.99241e-05
unclassified_Peredibacter	0	0	0	0	0	0	0	1.39386e-05	6.08672e-05	0	1.36402e-05	0	0	0	0	0	0	0
unclassified_Perlucidibaca	0	0	0	0	0	0	0	0	4.05781e-05	2.71667e-05	1.36402e-05	0	0	0	0	0	0	0
unclassified_Persicitalea	0	0	0	0	0	0	1.43292e-05	0	0	0	1.36402e-05	5.64709e-05	0	0	0	0	0	0
unclassified_Petrimonas	5.12948e-05	0.000111009	4.84051e-05	0.000109543	0.000157427	8.94159e-05	0	5.57546e-05	0	4.75418e-05	0	0	0	0	0	0	0	0
unclassified_Phascolarctobacterium	0	0	0	0	0	4.12689e-05	1.43292e-05	0	0	0	0	4.23531e-05	0	0	0	0	0	0
unclassified_Phenylobacterium	1.46557e-05	0	0	2.73858e-05	0	0	1.43292e-05	5.57546e-05	0.000196127	3.39584e-05	0.000109122	0.000155295	2.13882e-05	0	2.23261e-05	2.39829e-05	0	2.98861e-05
unclassified_Phycisphaeraceae	0	0	0	0	1.36893e-05	0	0	0	4.73411e-05	0	0	7.05886e-05	0	0	0	0	0	0
unclassified_Phycisphaerae	0	0	0	0	0	0	0	0	0	0	0	2.11766e-05	0	0	0	0	0	0
unclassified_Phyllobacterium	0	0	0	0	0	0	0	0	0	0	0	0.000225883	1.42588e-05	1.83128e-05	0	0	0	0
unclassified_Pir4_lineage	0	0	0	3.42323e-05	8.21361e-05	3.43907e-05	0	0	0	0	1.36402e-05	6.35297e-05	0	0	2.97681e-05	0	0	0
unclassified_Pirellula	0	0	2.0745e-05	2.73858e-05	1.36893e-05	7.56596e-05	7.16461e-06	3.48466e-05	2.70521e-05	0	0	0.000317649	0	0	0	0	0	0
unclassified_Pirellulaceae	8.7934e-05	9.01951e-05	7.60651e-05	0.000171161	0.000123204	5.50252e-05	7.16461e-05	2.0908e-05	0.000229943	5.43334e-05	0	0.000345884	2.13882e-05	2.74693e-05	0	1.59886e-05	0	0
unclassified_Planctomicrobium	0	0	0	0	0	0	0	2.0908e-05	0	0	0	1.41177e-05	0	0	0	0	0	0
unclassified_Planctomycetales	0	0	2.0745e-05	0	0.000109515	0.000123807	7.16461e-05	0	2.02891e-05	8.82918e-05	0	0.000762357	0	0	0	0	0	0
unclassified_Planctomycetes	0	0	0	8.90039e-05	3.42234e-05	0	0	0	0.000256995	3.39584e-05	0	0.000296472	0	0	0	0	0	4.98102e-05
unclassified_Planctomycetota	0	0	0	0	0	0	0	0	8.11562e-05	0	0	0	0	0	0	0	0	0
unclassified_Planctopirus	1.46557e-05	0	0	0	0	5.50252e-05	0	0	0	0	0	0	0	0	0	0	0	0
unclassified_Planktothrix_NIVA_CYA_15	0	0	2.0745e-05	0	0	0	0	0	0	0	9.54817e-05	0	0	0	0	0	0	0
unclassified_Planococcaceae	0	0	0	0	0	0	0	0	0	0.000190167	0	7.05886e-05	0	0	0	0	0	0
unclassified_Polaromonas	1.46557e-05	0	0	0	6.84467e-05	0	0	0	0	0	0	0	0	0	0	0	0	0
unclassified_Polyangia	0	0	0	0	0	0	0	0	0	2.0375e-05	0	2.82354e-05	0	0	0	0	0	0
unclassified_Polyangiaceae	0	0	0	1.36929e-05	0	0	0	2.0908e-05	3.38151e-05	0	0	0	0	0	1.48841e-05	0	0	0
unclassified_Polyangiales	0	0	0	0	0	2.06344e-05	0	1.39386e-05	2.02891e-05	0	5.4561e-05	0	0	0	0	0	0	0
unclassified_Polycyclovorans	0	0	0	0	1.36893e-05	0	0	2.0908e-05	0	0	0	2.82354e-05	0	0	0	0	0	0
unclassified_Polynucleobacter	0	0	0	0	0	0	0	0	0	0	0	0	2.13882e-05	0	0	0	0	0
unclassified_Pontibacter	0	0	0	0	0	2.75126e-05	0	0	0.00022318	0	0	5.64709e-05	0	0	0	0	0	0
unclassified_Porphyrobacter	0	0	0	0	0	0	0	0	0	8.15001e-05	0	0	0	0	0	0	0	0
unclassified_Porphyromonas	0	0	0	0	0	6.87815e-06	0	0	0	0	0	1.41177e-05	0	9.15642e-06	0	0	0	0
unclassified_Prevotella	0	0	0	1.36929e-05	0	1.37563e-05	0	0	0	0	0	0.000134118	0	0	0	0	0	0
unclassified_Prevotella_9	0	0	0	3.42323e-05	0	0	0	0	6.76302e-06	0	0	9.17651e-05	0	0	0	0	2.34922e-05	0
unclassified_Prevotellaceae	2.19835e-05	1.38762e-05	0	0	0	3.43907e-05	0	0	0	6.11251e-05	2.72805e-05	0.00018353	0	0	0	0	3.91537e-05	1.99241e-05
unclassified_Prevotellaceae_Ga6A1_group	7.32783e-06	0	0	0	0	0	0	0	0	6.11251e-05	0	0.000112942	0	0	0	0	0	0
unclassified_Prevotellaceae_NK3B31_group	0	0	0	6.84645e-06	0	2.75126e-05	1.43292e-05	4.18159e-05	4.05781e-05	3.39584e-05	1.36402e-05	4.9412e-05	0	0	0	0	0	1.99241e-05
unclassified_Prevotellaceae_UCG_001	5.86227e-05	1.38762e-05	2.0745e-05	6.16181e-05	0.000136893	0.000199466	0.00035823	0.000167264	0.000791273	0.00117496	0.00057289	0.000578826	6.41647e-05	9.15642e-06	6.69782e-05	6.39545e-05	7.83073e-05	6.97343e-05
unclassified_Prevotellaceae_UCG_003	0	0	0	0	0	0	0	0	5.41041e-05	0	0	0	0	0	0	0	0	0
unclassified_Prolixibacteraceae	0	3.46904e-05	2.766e-05	0	1.36893e-05	0	0	6.96932e-06	0	2.71667e-05	0	0.000416473	5.70353e-05	3.66257e-05	7.44203e-06	2.39829e-05	0	9.96204e-06
unclassified_Prolixibacteraceae_bacterium_YC_LK_LKJ20	0	0	0	0	0	2.06344e-05	0	0	0	0	0	0	0	0	0	0	0	0
unclassified_Promicromonospora	0	2.08143e-05	0	0	6.16021e-05	0	1.43292e-05	0	0	0	0	0.000635297	0	0	0	0	0	0
unclassified_Promicromonosporaceae	0	0	0	0	0	0	0	0	0	0	0	2.11766e-05	0	0	0	0	0	0
unclassified_Propionibacteriaceae	0	6.93808e-06	1.383e-05	0	2.73787e-05	6.87815e-06	2.14938e-05	5.57546e-05	3.38151e-05	0	1.36402e-05	2.82354e-05	0	0	0	0	3.13229e-05	0
unclassified_Prosthecobacter	0	0	0	0	3.42234e-05	0	0	2.0908e-05	0	0	0	4.23531e-05	0	0	0	0	0	0
unclassified_Proteiniborus	0	0	0	0	0	0	1.43292e-05	0	0	0.000821793	0.0010503	0.000875298	0.00108367	0.00200526	0.0011684	0.0012631	0.00130773	0.00124526
unclassified_Proteiniphilum	0	0	0	0	1.36893e-05	0	1.43292e-05	0	0	0	6.82012e-05	2.11766e-05	0	6.40949e-05	0	0	0	0
unclassified_Proteinivoracales	1.46557e-05	0	2.766e-05	3.42323e-05	0	0	0	6.96932e-06	0	0.000156209	0.000272805	0.000190589	0.00061313	0.000686731	0.000461406	0.000287795	0.000728258	0.000448292
unclassified_Proteobacteria	0	0	0	0	0	0	0	0	0	0	0	6.35297e-05	0	0	0	0	0	0
unclassified_Providencia	1.46557e-05	0	0	0	0	0	0	0	0	0	0	0	0	0	0	0	0	0
unclassified_Pseudarcicella	0	0	0	0	0	0	0	0	0	0	0	0	0	1.83128e-05	0	0	0	0
unclassified_Pseudarthrobacter	0	0	0	0	0	0	0	0	0	0.000135834	0	0	0	0	0	0	0	0
unclassified_Pseudoalteromonas	0	0	0	0	0	0	0	0	0	0	0	4.9412e-05	0	0	0	0	0	0
unclassified_Pseudoflavitalea	0	0	0	0	0	0	0	0	0	0	0	1.41177e-05	0	0	0	0	0	0
unclassified_Pseudogracilibacillus	0	0	0	0	6.84467e-06	0	0	0	0	0	6.13811e-05	0.000120001	4.99059e-05	0	0	0.000127909	8.6138e-05	9.96204e-05
unclassified_Pseudolabrys	0	0	0	0	0	0	0	0	7.43932e-05	0	0.000115942	0.000148236	0	0	1.48841e-05	0	0	0
unclassified_Pseudomonadaceae	3.66392e-05	6.24428e-05	0.00011064	0.000910578	0.000889808	0.00105923	0.000924234	0.000871165	0.000757458	9.50835e-05	8.86616e-05	3.52943e-05	0.000221012	0.000247223	0.000275355	0.000151892	0.000391537	0.000159393
unclassified_Pseudomonadales	0	0	0	0	0	0	0	0	0	0	0	7.76474e-05	0	0	0	0	0	0
unclassified_Pseudomonas	0.0062653	0.00457914	0.00316016	0.00312883	0.00647506	0.00671995	0.00294465	0.00155416	0.00521429	0.00194921	0.00227792	0.00208942	0.000434894	0.00038457	0	0	5.48151e-05	0
unclassified_Pseudonocardia	0	0	0	1.36929e-05	1.36893e-05	3.43907e-05	0	2.0908e-05	0	0	0	0.000197648	1.42588e-05	0	0	0	0	0
unclassified_Pseudoxanthomonas	0	1.38762e-05	0	3.42323e-05	3.42234e-05	2.75126e-05	6.44815e-05	3.48466e-05	0.000114971	0	0	9.8824e-05	0	0	0	0	0	0
unclassified_Psychrobacter	0.00332684	0.00347598	0.00379634	0.00556617	0.006037	0.00589457	0.00265807	0.00251592	0.00242792	0.000142625	0.000231884	0.000169413	0.000221012	0.000146503	0.000141399	0.000199858	0.000266245	0.000368596
unclassified_Puia	0	0	0	0	0	0	0	0	0	2.71667e-05	0	0	0	0	0	0	0	0
unclassified_Pusillimonas	0	0	0	0	0	0	0	0	0	1.35834e-05	1.36402e-05	5.64709e-05	0	0	0	0	0	0
unclassified_Quinella	0	0	0	0	0	0	0	0	0	2.0375e-05	0	0	0	0	0	0	0	0
unclassified_R76_B128	0	0	0	0	0	0	0	0	6.08672e-05	0	0	0	0	0	0	0	0	0
unclassified_RB41	0	9.01951e-05	3.4575e-05	0.000232779	4.1068e-05	0.000378298	0.000157621	0.000139386	0.00103474	0.00344338	0.000259165	0.00314119	4.27765e-05	2.74693e-05	2.23261e-05	3.19772e-05	0	1.99241e-05
unclassified_RBG_13_54_9	0	2.08143e-05	2.0745e-05	0	0	0	0	0	0	0	0	0	0	9.15642e-06	7.44203e-06	0	2.34922e-05	9.96204e-06
unclassified_RF39	4.3967e-05	3.46904e-05	5.53201e-05	2.05394e-05	4.1068e-05	4.8147e-05	6.44815e-05	2.78773e-05	2.02891e-05	0	2.72805e-05	2.11766e-05	1.42588e-05	0	0	1.59886e-05	0	0
unclassified_Ralstonia	0	0	0	0	0	0	0	0	0	0	0	0.000120001	7.12941e-06	0	0	0	0	0
unclassified_Ramlibacter	0	0	0	0	0	0	0	0	0.000216417	2.71667e-05	6.13811e-05	0	0	0	0	0	2.34922e-05	0
unclassified_Rathayibacter	0	0	0	0	0	0	0	0	0	4.07501e-05	0	0	0	0	0	0	0	0
unclassified_Reyranella	0	0	0	0	2.0534e-05	0	0	3.48466e-05	0	1.35834e-05	0	7.76474e-05	0	0	0	0	4.69844e-05	1.99241e-05
unclassified_Reyranellaceae	0	0	0	0	0	2.06344e-05	0	0	0	0	0	0	0	0	0	0	0	0
unclassified_Rheinheimera	0	0	0	0	0	1.37563e-05	0	0	0	0	0	0	0	0	0	0	0	0
unclassified_Rhizobacter	0	0	0	1.36929e-05	0	0	0	0	0	0	0	0	0	0	0	0	0	0
unclassified_Rhizobiaceae	0	0	0	6.84645e-05	0	0	0	2.78773e-05	2.02891e-05	0	6.82012e-05	0.000818827	0	1.83128e-05	0	0	0	0
unclassified_Rhizobiales	0	0	1.383e-05	0	0	0	0	1.39386e-05	4.73411e-05	2.71667e-05	0	0.000232942	0	3.66257e-05	0	0	2.34922e-05	0
unclassified_Rhizobiales_Incertae_Sedis	0	0	0	0	0	0	0	9.06012e-05	0	0	0	2.82354e-05	0	0	1.48841e-05	0	0	0
unclassified_Rhizomicrobium	0	0	0	0	0	0	0	0	0	0	0	8.47063e-05	0	0	0	0	0	0
unclassified_Rhodanobacter	0	0	0	0	0	0	0	0	6.76302e-05	0.000135834	0	0.000360002	7.12941e-06	0	5.20942e-05	0	0	0
unclassified_Rhodanobacteraceae	0	0	0	0	0	1.37563e-05	0	0	0	0.000258084	0.000238704	0.000317649	0	0	0	0	0	0
unclassified_Rhodobacteraceae	1.46557e-05	1.38762e-05	0	0	0	0	0	2.0908e-05	3.38151e-05	2.0375e-05	0	0.000169413	7.12941e-06	9.15642e-06	0	0	0	0
unclassified_Rhodococcus	0	0	0	0	0	0	0	4.18159e-05	0	0	0	2.82354e-05	0	0	0	0	0	0
unclassified_Rhodocyclaceae	0	0	0	0	0	1.37563e-05	0	0	0	0	0	2.11766e-05	0	0	0	0	0	0
unclassified_Rhodocytophaga	0	0	0	0	0	0	0	0	0	0	0	1.41177e-05	0	1.83128e-05	0	0	0	0
unclassified_Rhodoferax	0	0	0	0	0	0	0	0	7.43932e-05	0	2.72805e-05	0	0	0	0	0	0	0
unclassified_Rhodohalobacter	0	0	0	0	0	0	0	0	0	0	0	1.41177e-05	0	0	0	0	0	0
unclassified_Rhodopirellula	0	0	0	0	0	0	0	0	3.38151e-05	0	0	0	0	0	0	0	0	0
unclassified_Rhodoplanes	0	0	0	0	0	0	2.86584e-05	0	0	0	0	0	0	0	0	0	0	0
unclassified_Rhodospirillaceae	0	0	0	0	0	0	0	0	0	0	0	3.52943e-05	0	0	0	0	0	0
unclassified_Rhodospirillales	0	0	0	0	0	0	7.16461e-06	0	6.76302e-06	6.79168e-05	0	1.41177e-05	0	0	0	0	0	0
unclassified_Rhodothermaceae	0	0	0	0	0	0	0	0	2.02891e-05	2.71667e-05	0	0.000381178	0	0	0	0	0	0
unclassified_Rickettsia	0	0	0	0	0	0	0	0	0	0	8.86616e-05	0	0	0	0	0	0	0
unclassified_Rickettsiales	0	0	0	0	0	0	0	0	0	0	0	2.82354e-05	0	0	0	0	0	0
unclassified_Rikenella	0	0	0	1.36929e-05	1.36893e-05	0	0	0	0	0	0	2.82354e-05	0	0	0	0	0	0
unclassified_Rikenella_sp._Marseille_P3215	0	0	0	0	6.16021e-05	0	0	0	0	2.0375e-05	0	0	0	0	0	7.99431e-06	0	0
unclassified_Rikenellaceae	0	0	0	1.36929e-05	0	0	1.43292e-05	1.39386e-05	3.38151e-05	0	0	0	0	0	0	0	0	0
unclassified_Rikenellaceae_RC9_gut_group	0.00937963	0.0085616	0.00855386	0.00599065	0.00874065	0.00801992	0.00252911	0.00309438	0.0021033	0.000400709	0.000988917	0.00168001	0.000941083	0.000677575	0.000736761	0.00107124	0.000869211	0.000737191
unclassified_Rokubacteriales	0	0	0	0	0.000184806	0.000103172	0	2.0908e-05	4.05781e-05	2.0375e-05	0	0.000204707	0	0	0	0	0	0
unclassified_Romboutsia	0	0	0	0	0	1.37563e-05	0	0	8.79192e-05	0.000135834	2.04604e-05	9.17651e-05	0	0	0	0	0	0
unclassified_Roseburia	0	0	0	0	0	0	0	0	0	4.07501e-05	0	0	0	0	0	0	0	0
unclassified_Roseiflexaceae	0	2.08143e-05	0	0	2.0534e-05	0	3.5823e-05	6.96932e-06	0.000121734	2.71667e-05	0.000184143	0.000705886	0	0	0	0	0	0
unclassified_Roseimaritima	0	0	0	0	0	0	0	0	2.70521e-05	0	2.04604e-05	0	1.42588e-05	0	0	0	0	0
unclassified_Roseimicrobium	0	0	0	0	7.52914e-05	6.87815e-06	4.29876e-05	0	4.05781e-05	0	0	0	0	0	0	0	0	0
unclassified_Roseisolibacter	0	0	1.383e-05	1.36929e-05	1.36893e-05	0	0.000128963	3.48466e-05	0.000121734	0	0	0.000352943	0	0	0	0	0	0
unclassified_Roseococcus	0	0	0	0	0	0	0	0	0	0	2.04604e-05	0	0	0	0	0	0	0
unclassified_Roseomonas	0	2.77523e-05	0	0	0	1.37563e-05	4.29876e-05	2.0908e-05	0	0	2.72805e-05	0.000134118	0	0	0	0	0	0
unclassified_Rs_E47_termite_group	0	0	0	0	0	0	0	0	0	0	0	1.41177e-05	0	0	0	0	0	0
unclassified_Rubellimicrobium	0	2.08143e-05	6.91501e-06	0	2.0534e-05	0	4.29876e-05	0	3.38151e-05	0	0	0	0	0	0	0	0	0
unclassified_Rubinisphaeraceae	0	0	0	0	0	0	0	4.87852e-05	0	0	0	0	0	0	0	0	0	0
unclassified_Rubritepida	0	0	0	0	0	0	7.16461e-06	0	3.38151e-05	0	0	0	0	0	0	0	0	0
unclassified_Rubrobacter	0	2.77523e-05	0	3.42323e-05	0.000136893	4.12689e-05	5.01522e-05	0.000125448	0.000656013	0.000400709	0.000293265	0.000134118	7.12941e-06	1.83128e-05	1.48841e-05	0	1.56615e-05	0
unclassified_Rufibacter	0	0	0	0	0	0	0	0	0	6.11251e-05	0	3.52943e-05	0	0	0	0	0	0
unclassified_Ruminiclostridium	0	4.85666e-05	2.0745e-05	2.73858e-05	4.1068e-05	0	0	0	0	0.000108667	0	0	0	1.83128e-05	2.97681e-05	0	0	0
unclassified_Ruminococcaceae	0.000131901	0.000124886	0.00015213	0.000232779	0.000280632	0.000316395	0.000308078	0.00020908	0.000108208	0.000217334	0.000102302	0.000112942	0.000149718	8.24078e-05	3.72101e-05	0.00016788	6.26458e-05	2.98861e-05
unclassified_Ruminococcus	0	0	0	0	0	0	0	0	5.41041e-05	4.75418e-05	0	9.17651e-05	0	0	0	0	0	0
unclassified_Ruminofilibacter	0	0	0	0	0	0	0.000236432	0.000236957	0.000175838	0.00012225	3.41006e-05	9.17651e-05	4.99059e-05	3.66257e-05	8.18623e-05	0	2.34922e-05	2.98861e-05
unclassified_Runella	0	0	0	0	0	0	0	0	0	0	0	1.41177e-05	0	0	0	0	0	0
unclassified_S50_wastewater_sludge_group	0	0	0	2.05394e-05	0	0	0	0	0	0	0	2.11766e-05	0	0	0	0	0	0
unclassified_SAR202_clade	0	0	0	0	0	0	0	0	0	0	0	2.82354e-05	0	0	0	0	0	0
unclassified_SBR1031	2.19835e-05	2.08143e-05	6.91501e-06	0	0	0	1.43292e-05	0	0.000128497	1.35834e-05	0	0.000218825	0	0	0	9.59317e-05	4.69844e-05	2.98861e-05
unclassified_SB_5	0	0	0	0	0	0	0	0	0	0	0	2.11766e-05	0	0	0	0	0	0
unclassified_SCGC_AAA286_E23	0	0	0	0	0	0	0	6.96932e-05	0	0	0	0.000105883	0	0	0	0	0	0
unclassified_SC_I_84	0	1.38762e-05	0	0	0	5.50252e-05	0	2.78773e-05	0.000202891	5.43334e-05	5.4561e-05	0.000501179	0	0	0	0	0	0
unclassified_SEEP_SRB4	0	0	0	0	0	0	0	0	0	0	0	2.11766e-05	0	0	0	0	0	0
unclassified_SG8_4	7.32783e-06	6.93808e-06	0	0	0	0	0	0	0	0	0	0	0	0	0	0	0	0
unclassified_SHA_4	0	0	0	0	0	0	0	0	0	0.000339584	0	0	0	0	0	0	0	0
unclassified_SH_PL14	0	0	6.91501e-06	0	6.16021e-05	0	0	0	0	7.47085e-05	0	4.23531e-05	0	0	0	0	0	0
unclassified_SJA_15	0	0	0	0	0	0	0	0	0	0	0	2.82354e-05	0	0	0	0	0	0
unclassified_SM1A02	0	0	0	0	1.36893e-05	0	0	2.78773e-05	0.000121734	2.0375e-05	9.54817e-05	0.000105883	0	0	0	0	0	0
unclassified_SM2D12	0	0	0	0	0	0	0	0	0	0	0	7.05886e-05	0	0	0	0	0	0
unclassified_SRB2	0.00166342	0.00146394	0.00106491	0.000917425	0.000533885	0.000488348	0.00112484	0.00160294	0.00167723	0.0135766	0.00817732	0.00592944	0.00785661	0.00564951	0.00715179	0.00834606	0.00899751	0.0067443
unclassified_ST_12K33	0.0136078	0.0128077	0.0135327	0.00749687	0.0102533	0.00979448	0.000128963	0.00020908	0.000229943	3.39584e-05	0.000231884	0.000155295	4.27765e-05	4.57821e-05	3.72101e-05	3.19772e-05	0.0001018	0
unclassified_SWB02	0	0	0	2.73858e-05	0	0	0	0	0	0	2.04604e-05	1.41177e-05	0	0	0	0	0	0
unclassified_Saccharibacillus	0	0	0	0	0	0	0	0	1.3526e-05	0	0	0	0	0	0	0	0	0
unclassified_Saccharimonadales	0	0	0	0	0	6.87815e-05	0	0	0.000182601	0.000169792	2.72805e-05	0.000338825	7.12941e-06	9.15642e-06	1.48841e-05	0	0	0
unclassified_Saccharothrix	0	0	0	0	0	0	0	0	0	1.35834e-05	0	0.000712945	0	0	0	0	0	0
unclassified_Salegentibacter	0	0	0	0	0	0	0	0	0	0	5.4561e-05	0	0	0	0	0	0	0
unclassified_Salinibacter	0	0	0	0	0	0	0	0	4.73411e-05	0	0	0	0	0	0	0	0	0
unclassified_Salinimicrobium	0	0	0	0	0	0	0	0	4.05781e-05	0	0	0	0	0	0	0	0	0
unclassified_Salinisphaera	0	0	0	0	0	0	0	0	0	0	0	7.05886e-05	0	0	0	0	0	0
unclassified_Sandaracinaceae	0	0	1.383e-05	6.84645e-06	6.84467e-05	2.06344e-05	0	0	0	2.0375e-05	0	0.00031059	0	0	5.20942e-05	0	0	0
unclassified_Sandaracinus	0	0	0	0	0	0	0	0	0	2.0375e-05	0	2.82354e-05	0	0	0	0	0	0
unclassified_Saprospiraceae	0	0	0	1.36929e-05	2.0534e-05	0	0	0	0.000108208	0	3.41006e-05	9.8824e-05	1.42588e-05	0	0	0	0	0
unclassified_Sedimentibacter	0.00188325	0.00199123	0.00182556	0.000842114	0.00131418	0.000790987	0.00219237	0.00293408	0.0022318	0.0026963	0.00246888	0.00252001	0.00368591	0.00524663	0.00298425	0.00132706	0.00129207	0.000956356
unclassified_Segetibacter	0	0	0	0	0	0	0	1.39386e-05	1.3526e-05	0	0	0	0	0	0	0	0	0
unclassified_Selenomonadaceae	0	0	0	0	0	0	0	0	0	0	0	1.41177e-05	0	0	0	0	0	0
unclassified_Serratia	5.12948e-05	5.55047e-05	2.0745e-05	0	0	0	0	0	0	0	0	0	0	0	0	0	0	0
unclassified_Shewanella	0	0	0	0	0	0	0	0	1.3526e-05	0	1.36402e-05	0	0	0	0	0	0	0
unclassified_Shimazuella	0	0	0	0	0	0	0	0	0	0	0	1.41177e-05	0	0	0	0	0	0
unclassified_Simkaniaceae	0	0	0	0	0	0	0	0	7.43932e-05	0	0.000109122	0.000141177	0	0	0	0	0	0
unclassified_Singulisphaera	0	0	0	8.90039e-05	0	0	0	0	0.000148786	0.00112063	0.000736573	0.00170824	0	0	4.46522e-05	0	0	0
unclassified_Skermanella	0	0	6.91501e-06	1.36929e-05	1.36893e-05	0	7.16461e-06	0	2.70521e-05	0	1.36402e-05	0.000169413	0	0	0	0	0	0
unclassified_Soehngenia	0	0	2.766e-05	0	0	0	0	0	0	0	0	0	1.42588e-05	5.49385e-05	0	0	0	0
unclassified_Solimonadaceae	0	0	0	0	0	2.06344e-05	0	1.39386e-05	0	0	0	0	0	0	0	0	0	0
unclassified_Solirubrobacter	0	0	0	0	0	3.43907e-05	0	0	0.000162312	0.000115459	2.04604e-05	0.000268237	0	0	0	0	0	0
unclassified_Solirubrobacteraceae	0	0	3.4575e-05	0	0	0	0	0	0	0.000149417	0	4.9412e-05	0	0	0	0	0	0
unclassified_Solirubrobacterales	0	0	0	0	0	1.37563e-05	0	0	0	0	0	0	0	0	0	0	0	0
unclassified_Solobacterium	0	0	0	2.05394e-05	0	0	2.14938e-05	0	0	0.000101875	0	2.11766e-05	0	0	0	0	0	0
unclassified_Sphaerobacter	0	0	0	0	0	0	0	0	0	0	0	2.11766e-05	0	0	0	0	0	0
unclassified_Sphaerochaeta	0.000740111	0.00036078	0.000477136	0.000438173	0.000520195	0.000508983	0.000415547	0.000989644	0.000344914	0.00012225	0.000115942	0.000240001	0.000406377	0.000448665	0.000535826	0.00115917	0.000971011	0.000896584
unclassified_Sphingoaurantiacus	0	0	0	0	0	0	0	0	1.3526e-05	0	0	0	0	0	0	0	0	0
unclassified_Sphingobacteriaceae	0	0	0	2.05394e-05	0	0	0	1.39386e-05	0	0	0	0.000585885	0	3.66257e-05	0	0	0	0
unclassified_Sphingobacterium	1.46557e-05	0	0	0	0	0	0	0	1.3526e-05	0	5.4561e-05	8.47063e-05	0	0	0	0	0	0
unclassified_Sphingobium	0	0	0	0	0	0	0	0	0	9.50835e-05	1.36402e-05	6.35297e-05	0	0	0	0	0	0
unclassified_Sphingomonadaceae	0	2.77523e-05	0	0	0	2.75126e-05	0	2.0908e-05	0.000155549	0.000149417	0.000286445	0.000331766	6.41647e-05	4.57821e-05	0	0	1.56615e-05	0
unclassified_Sphingomonas	0.00170738	0.00111009	0.00101651	0.00191016	0.00423685	0.0041544	0.00515135	0.00358223	0.0093262	0.00155529	0.00109804	0.00304943	9.26824e-05	1.83128e-05	2.23261e-05	3.99715e-05	0	9.96204e-06
unclassified_Sphingopyxis	0	0	0	0	0	0	0	0	0	2.71667e-05	0	4.9412e-05	0	0	0	0	0	0
unclassified_Sphingorhabdus	0	0	1.383e-05	0	0	0	0	0	0	0	0	0	0	0	0	0	0	0
unclassified_Spirochaeta_2	0	0	0	0	0	0	0	0	0	0	7.50213e-05	2.11766e-05	0	0	0	0	0	0
unclassified_Spirochaetaceae	0	2.77523e-05	0	0	0	0	0	1.39386e-05	0	1.35834e-05	1.36402e-05	1.41177e-05	0	0	0	0	1.56615e-05	0
unclassified_Spiroplasma	0	0	0	0	0	0	0	0	0	0	4.09207e-05	0	0	0	0	0	0	0
unclassified_Spirosoma	0	0	0	0	0	0	0	0	0	4.75418e-05	8.18414e-05	0	0	0	0	0	0	0
unclassified_Spirosomaceae	0	0	0	0	0	0	0	0	0	0	0	6.35297e-05	0	0	0	0	0	0
unclassified_Sporanaerobacter	0	0	0	0	0	0	0	0	0	0.000135834	0.000218244	9.8824e-05	0.000456282	0.000787452	0.000401869	0.000639545	0.000743919	0.000806926
unclassified_Sporichthya	0	0	0	0	0	0	0	0	0	0	0	5.64709e-05	0	0	0	0	0	0
unclassified_Sporichthyaceae	0	0	0	0	0	0	0	0	0	0	0	4.9412e-05	0	0	0	0	0	0
unclassified_Sporocytophaga	0	0	0	0	0	0	0	0	0	0	0	0	0	1.83128e-05	0	0	0	0
unclassified_Sporohalobacter	0	0	0	1.36929e-05	0	0	0	0	0	0	0	0	0	0	0	0	0	0
unclassified_Sporosarcina	0	0	0	0	0	0	0	0	0	0	6.13811e-05	0	0	0	0	0	0	0
unclassified_Stackebrandtia	0	0	0	0	0	0	0	0	5.41041e-05	0	0	0	0	0	0	0	0	0
unclassified_Staphylococcus	0	0	0	0	0	2.75126e-05	0	2.0908e-05	0	0.00012225	4.09207e-05	9.17651e-05	0	0	0	0	0	0
unclassified_Stappiaceae	0	0	0	0	0	0	0	0	0	0	0	1.41177e-05	0	0	0	0	0	0
unclassified_Stenotrophobacter	0	0	1.383e-05	0	2.0534e-05	2.06344e-05	0	0	0	0	0	0.000112942	0	0	0	0	0	0
unclassified_Stenotrophomonas	1.46557e-05	4.16285e-05	0	0	0	0	4.29876e-05	0	2.02891e-05	0	4.77408e-05	0.000162354	0	0	0	0	0	0
unclassified_Steroidobacter	0	0	0	3.42323e-05	9.58254e-05	2.75126e-05	7.16461e-06	0	4.05781e-05	1.35834e-05	0	0.000197648	0	9.15642e-06	0	0	0	0
unclassified_Steroidobacteraceae	0	1.38762e-05	0	1.36929e-05	0	2.06344e-05	0	6.96932e-06	0	6.11251e-05	2.72805e-05	0.000211766	7.12941e-06	0	0	0	0	0
unclassified_Streptococcus	8.7934e-05	0.000173452	0.00034575	0.101971	0.121199	0.121069	0.104073	0.0844124	0.101506	0.0535524	0.05126	0.0487838	0.0553884	0.11538	0.0682285	0.0511876	0.0707115	0.0754326
unclassified_Streptomyces	2.93113e-05	0	2.766e-05	4.10787e-05	0	0	3.5823e-05	0	0.000148786	0.000590876	0.000334186	0.00209648	2.13882e-05	2.74693e-05	2.97681e-05	1.59886e-05	1.56615e-05	0
unclassified_Streptomycetaceae	0	0	0	0	0	0	0	0	0	1.35834e-05	0	7.05886e-06	0	0	0	0	0	0
unclassified_Streptosporangium	0	0	0	0	0	0	0	0	0	0	0	2.82354e-05	0	0	0	0	0	0
unclassified_Subdoligranulum	0	0	0	0	0	4.12689e-05	0	1.39386e-05	2.70521e-05	2.0375e-05	0	9.17651e-05	0	0	0	2.39829e-05	0	0
unclassified_Subgroup_10	0	0	0	0	0	4.12689e-05	0	1.39386e-05	2.70521e-05	0.000305626	2.04604e-05	0.000381178	0	0	0	0	0	0
unclassified_Subgroup_17	0	1.38762e-05	0	0	0.00010267	0	1.43292e-05	0	2.02891e-05	4.75418e-05	0	2.82354e-05	0	0	0	0	0	0
unclassified_Subgroup_2	0	0	0	0	0	2.75126e-05	2.14938e-05	2.78773e-05	2.02891e-05	0	0	2.11766e-05	0	0	0	0	0	0
unclassified_Subgroup_7	0	0	0	2.73858e-05	2.0534e-05	1.37563e-05	1.43292e-05	2.0908e-05	0	7.47085e-05	0	0.00031059	7.12941e-06	1.83128e-05	0	1.59886e-05	0	0
unclassified_Succinivibrio	0	0	0	0	0	0	0	0	0	0	0	2.11766e-05	0	0	0	0	0	0
unclassified_Sulfurifustis	0	0	0	0	0	0	0	0	2.70521e-05	0	0	0	0	0	0	0	2.34922e-05	0
unclassified_Sulfurospirillum	0	0	0	0	2.0534e-05	0	0	4.18159e-05	2.02891e-05	1.35834e-05	1.36402e-05	0	0	2.74693e-05	2.97681e-05	3.99715e-05	3.91537e-05	9.96204e-06
unclassified_Sulfurovum	0	0	0	0	0	0	0	0	0	0	0	0	1.42588e-05	0	0	0	0	0
unclassified_Sumerlaea	0	0	0	1.36929e-05	0	2.75126e-05	0	0	0.000446359	0	0	1.41177e-05	0	0	0	0	0	0
unclassified_Sumerlaeia	0	0	0	0	0	0	0	0	0	0	0	7.76474e-05	0	0	0	0	0	0
unclassified_Sutterellaceae	0	0	0	0	0	0	0	0	0	2.0375e-05	0	0.000176471	0	0	0	0	0	0
unclassified_Sva0996_marine_group	0	0	0	0	0	0	0	0	2.70521e-05	0	0	0	0	0	0	0	0	0
unclassified_Symbiobacteraceae	0	0	0	1.36929e-05	0	0	0	0.000111509	0	0	0	0.000282354	0	0	0	0	0	0
unclassified_Symbiobacterium	0	0	0	0	0	0	0	0	0	0	0	0	0	0	0	1.59886e-05	0	1.99241e-05
unclassified_Synergistaceae	0.000124573	0.000131824	4.84051e-05	0.000178008	0.000314855	0.000178832	0.000214938	0.000223018	0.000189364	5.43334e-05	0.000102302	9.17651e-05	0.0001212	9.15642e-05	5.95362e-05	0	4.69844e-05	9.96204e-06
unclassified_Synergistaceae_bacterium_DCE29	0	0	0	0	0	0	0	2.78773e-05	0	0	0	0	0	0	0	0	0	0
unclassified_Synergistes	0	0	0	0	0	0	0	0	0	0	0	6.35297e-05	0	0	0	0	0	0
unclassified_Syntrophaceticus	0	0	0	6.84645e-05	4.79127e-05	0	2.86584e-05	0	1.3526e-05	0	0	0	3.56471e-05	0	0	5.59602e-05	7.83073e-05	0
unclassified_Syntrophobotulaceae	0	0	0	0	0	0	0	0	0	0	0	0	0	0	0	0	1.56615e-05	0
unclassified_Syntrophomonadaceae	0	2.08143e-05	4.149e-05	0	0	0	0	0	0	0	0	0.000338825	0	1.83128e-05	5.20942e-05	3.19772e-05	1.56615e-05	0
unclassified_Syntrophomonas	0.00473378	0.00472484	0.00473678	0.00512115	0.00659142	0.0054131	0.00423428	0.00358223	0.00352353	0.000584084	0.0011526	0.00133412	0.00183939	0.00209682	0.00151073	0.000999289	0.00149567	0.00138472
unclassified_Syntrophorhabdus	0	0	0	0	0	0	0	0	0	0	1.36402e-05	0	0	0	0	0	0	0
unclassified_Syntrophus	0	0	0	0	0	0	0	0	0	0	0	0	0	0	1.48841e-05	0	0	0
unclassified_TM7a	0	0	0	0	0	0	0	2.0908e-05	2.02891e-05	6.11251e-05	2.04604e-05	0.000112942	0	0	2.23261e-05	0	0	0
unclassified_TRA3_20	0	0	0	0	0	0	0	1.39386e-05	0	8.15001e-05	4.09207e-05	0.000127059	0	0	0	0	0	0
unclassified_Taibaiella	0	0	0	0	0	0	0	0	0	0	0	4.23531e-05	0	0	0	0	0	0
unclassified_Tangfeifania	0	0	0	0	0	0	0	0	0	0	4.77408e-05	0	0	0	0	0	0	0
unclassified_Tannerellaceae	0	0	0	0	0	0	0	0	0	0	0	3.52943e-05	0	0	0	0	0	0
unclassified_Tepidanaerobacter	0.000432342	0.000464852	0.000394155	0.000267012	0.00042437	0.000330151	0.000422712	0.000529668	0.000527515	0.000414292	0.000443308	0.000571767	0.00119061	0.000915642	0.00112375	0.00136703	0.00166011	0.00172343
unclassified_Tepidanaerobacter_acetatoxydans_Re1	0	0	0	8.21575e-05	0	0	0.000472864	0.000578454	0.000338151	0.000611251	0.000702472	0.000755298	0.00188929	0.00135515	0.00162236	0.00178273	0.002498	0.00192267
unclassified_Tepidanaerobacter_syntrophicus	0	0	0	0	0	0	0	0	0	0	0	0	0	0	0	5.59602e-05	0	0
unclassified_Tepidimicrobium	0.000109917	6.24428e-05	0.00012447	4.10787e-05	4.79127e-05	4.12689e-05	4.29876e-05	6.96932e-05	2.70521e-05	6.79168e-05	0.000122762	4.9412e-05	0.000192494	0.00022891	0.000104188	0.000159886	0.000352383	0.000348672
unclassified_Tepidiphilus	0	4.85666e-05	0.0001383	0	0	0	7.88107e-05	1.39386e-05	6.08672e-05	0.000183375	0	0.000967063	0.000149718	9.15642e-05	2.97681e-05	4.79658e-05	0	2.98861e-05
unclassified_Tepidisphaera	0	0	0	0	0	0	1.43292e-05	0	0	0	0	0	0	0	0	0	0	0
unclassified_Tepidisphaeraceae	0	1.38762e-05	0	0	1.36893e-05	0	1.43292e-05	0	0	1.35834e-05	0	4.23531e-05	0	0	0	0	0	0
unclassified_Terrimicrobium	0	0	0	0	0	0	0	0	0	0	0.000150043	4.9412e-05	0	0	0	0	0	0
unclassified_Terrimonas	0	0	6.91501e-06	4.10787e-05	2.0534e-05	0	0	4.18159e-05	4.05781e-05	0.0002445	2.72805e-05	0.0017153	2.13882e-05	1.83128e-05	2.23261e-05	0	0	0
unclassified_Tessaracoccus	0	0	0	0	2.0534e-05	0	0	0	0	0	0	0	0	0	0	0	0	0
unclassified_Thalassobaculales	0	0	0	0	0	0	0	0	1.3526e-05	0	0	0	0	0	0	0	0	0
unclassified_Thermithiobacillus	0	0	0	0	0	0	0	0	0	0	0	2.82354e-05	0	0	0	0	0	0
unclassified_Thermoactinomyces	0	0	0	0	0	0	0	0	0	0	0	0	2.13882e-05	0	0	0	0	0
unclassified_Thermobacillus	0	0	0	0	0	0	0	0	0	0	0.000136402	2.11766e-05	0	0	0	0	0	0
unclassified_Thermodesulfovibrionia	0	0	0	0	0	0	0	2.0908e-05	0	0	0	7.05886e-05	0	0	0	0	0	0
unclassified_Thermoleophilum	0	0	0	0	0	0	0	0	0	8.82918e-05	0	0	0	0	0	0	0	0
unclassified_Thermomonas	0	3.46904e-05	1.383e-05	0	0	0	0	0	1.3526e-05	0	4.09207e-05	0.000134118	0	3.66257e-05	0	0	0	0
unclassified_Thermomonosporaceae	0	0	0	0	0	0	0	0	0	0	0	0.000105883	0	0	0	0	0	0
unclassified_Thermoplasmata	0	0	0	4.79252e-05	0.000184806	1.37563e-05	0	0	0	0	0	3.52943e-05	0	0	0	0	0	0
unclassified_Thermotaleaceae	0	0	0	0	0	0	0	0	1.3526e-05	0	0	0	0	0	0	0	0	0
unclassified_Thermovenabulales	0	0	0	0	0	0	0	0	0	0	0	4.9412e-05	0	0	0	0	0	0
unclassified_Thermovirga	0	0	0	0	0	0	0	0	0	3.39584e-05	0	7.05886e-05	0	0	0	0	0	0
unclassified_Thioalkalimicrobium	0	0	0	0	2.73787e-05	0	0	0	0	0	0	0	0	0	0	0	0	0
unclassified_Thioalkalivibrio	0	0	2.0745e-05	0	0	0	0	0	0	0	0	1.41177e-05	0	0	0	0	0	0
unclassified_Thiomicrospira	0	6.93808e-06	0	0	0	0	0	0	0	0	6.82012e-06	3.52943e-05	0	0	0	0	0	0
unclassified_Thiomicrospiraceae	0	0	0	1.36929e-05	2.73787e-05	0	0	0	6.76302e-06	0	0	0	0	0	0	4.79658e-05	3.13229e-05	9.96204e-06
unclassified_Thiomonas	0	0	0	0	0	0	0	0.00010454	0	0	0	0.000134118	0	0	0	0	0	0
unclassified_Thiopseudomonas	4.3967e-05	0	0	0.000239626	0.000301166	0.000453958	0.000222103	0.000390282	0.000189364	0	0	0	0	0	8.93043e-05	6.39545e-05	1.56615e-05	0
unclassified_Thiothrix	0	0	0	0	0	0	0	0	0	0	0	2.11766e-05	0	0	0	0	0	0
unclassified_Tissierella	0.00191256	0.00150556	0.001383	0.0011502	0.00160165	0.00115553	0.00181981	0.00184687	0.00168399	0.000482209	0.000497869	0.000621179	0.000663035	0.00099805	0.00058792	0.000591579	0.000587305	0.000617647
unclassified_Treponema	0.00123108	0.000943579	0.000905866	0.000931118	0.00126626	0.00115553	0.00464267	0.00448127	0.00319214	0.00148738	0.00182779	0.00184942	0.00408515	0.00499025	0.0045694	0.00304583	0.00299134	0.00267979
unclassified_Trichococcus	0	0	0	0	0	0	0	0	0	0	0	2.82354e-05	0	0	0	0	0	0
unclassified_Truepera	0	1.38762e-05	1.383e-05	0	2.73787e-05	0	0	0	0	0	0	9.17651e-05	0	0	0	0	0	0
unclassified_Tumebacillus	0	0	0	0	0	0	0	0	4.05781e-05	0	0	0	0	0	0	0	0	0
unclassified_Tundrisphaera	0	0	0	0	0	5.50252e-05	6.44815e-05	8.36319e-05	0.000236706	0.001304	0	0.00100942	0	0	0	0	0	0
unclassified_Turicibacter	0	0	0	0	0	0	0	0	2.70521e-05	0	0	9.8824e-05	0	0	0	0	0	0
unclassified_Tuzzerella	0	0	0	0	1.36893e-05	0	0	0	0	0	0	0	0	0	0	0	0	0
unclassified_Tychonema_CCAP_1459_11B	0	0	1.383e-05	0	2.73787e-05	3.43907e-05	0.000286584	9.75705e-05	0.000520752	0	0	0	0	0	0	0	0	0
unclassified_Tyzzerella	0	0	0	0	0	0	0	0	0	0	4.09207e-05	0	0	0	0	0	0	0
unclassified_UBA1819	0	0	0	0	0	0	0	0	0	0	0	2.82354e-05	0	0	0	0	0	0
unclassified_UCG_002	0	2.08143e-05	0	0	0	6.87815e-06	0	0	0	0	0	2.11766e-05	0	0	0	0	0	0
unclassified_UCG_004	0.000989257	0.000985208	0.00101651	0.00044502	0.000643399	0.000564008	0.00026509	0.000250896	0.00022318	5.43334e-05	4.77408e-05	7.76474e-05	5.70353e-05	8.24078e-05	4.46522e-05	5.59602e-05	0.0001018	0.000109582
unclassified_UCG_005	0	0	0	0	6.84467e-06	0	0	0	0	0.000271667	3.41006e-05	6.35297e-05	0	0	0	0	0	0
unclassified_UCG_009	0	0	0	0	0	0	0	0	0	0	0	2.11766e-05	0	0	0	0	0	0
unclassified_UCG_010	1.46557e-05	0	0	0	0	0	0	0	0	2.0375e-05	0	5.64709e-05	8.5553e-05	9.15642e-05	7.44203e-05	3.99715e-05	2.34922e-05	4.98102e-05
unclassified_UCG_012	0	1.38762e-05	0	0	0	0	0	0	0	0	1.36402e-05	0	0	6.40949e-05	1.48841e-05	2.39829e-05	4.69844e-05	3.98482e-05
unclassified_Unknown_Family	0	0	0	0	0	0	0	0	0	0	0	1.41177e-05	0	0	0	0	0	0
unclassified_Urania_1B_19_marine_sediment_group	0	0	0	0	0	0	0	0	0	0	0	1.41177e-05	0	0	0	0	0	0
unclassified_Ureibacillus	0	0	0	0	0	0	0	0	0	0.00020375	4.09207e-05	4.23531e-05	0	0	0	0.00131107	0.0027016	0.0027296
unclassified_Vagococcus	0	0	0	0	0	0	0	0	0	5.43334e-05	0	0	0	0	0	0	0	0
unclassified_Vampirovibrio	0	0	0	0	0	0	0	0	1.3526e-05	0	0	0	0	0	0	0	0	0
unclassified_Variovorax	0	0	0	0	0	0	0	0	0	0	0	4.23531e-05	0	1.83128e-05	0	0	0	0
unclassified_Veillonella	0	0	0	0	0	0	0	0	0	0	0	7.76474e-05	3.56471e-05	0	0	0	0	0
unclassified_Veillonellaceae	0	0	0	0	0	0	0	0	2.70521e-05	0	0	0	0	0	0	0	0	0
unclassified_Veillonellales_Selenomonadales	0	0	0	0	0	0	0	0	0	0	0	3.52943e-05	2.85177e-05	0	0	0	0	0
unclassified_Vermiphilaceae	0	0	0	0	0	0	0	0	0	0	0	3.52943e-05	0	0	0	0	0	0
unclassified_Verruc_01	0	0	0	0	0	0	0	0	0	0	0	1.41177e-05	0	0	0	0	0	0
unclassified_Verrucomicrobia_bacterium_ADurb.Bin070	5.86227e-05	6.93808e-06	4.149e-05	0	0	0	0	0	0	0	0	0.000169413	0	0	0	0	0	0
unclassified_Verrucomicrobiaceae	0	0	0	0	2.0534e-05	0	0	2.0908e-05	5.41041e-05	0	0.000102302	7.76474e-05	0	0	0	0	0	0
unclassified_Verrucomicrobiae	0	0	0	0	0	0	0	0	0	0	0	7.76474e-05	0	0	0	0	0	0
unclassified_Verrucomicrobiota	0	0	0	0	0	0	0	0	0	1.35834e-05	0	1.41177e-05	0	0	0	0	0	0
unclassified_Verrucomicrobium	0	0	0	0	0	0	0	0	0	2.0375e-05	6.82012e-05	7.05886e-05	0	0	0	0	0	0
unclassified_Vibrio	7.32783e-06	0	0	2.05394e-05	0	0	2.86584e-05	0	5.41041e-05	7.47085e-05	0	0	0	0	0	0	0	0
unclassified_Vibrionaceae	0	0	0	0	0	0	0	0	0	0	0	1.41177e-05	0	0	0	0	0	0
unclassified_Vicinamibacter	0	0	0	0	0	0	0	0	0	0	0	5.64709e-05	0	0	0	0	0	0
unclassified_Vicinamibacteraceae	2.19835e-05	1.38762e-05	2.766e-05	0.000130083	5.47574e-05	8.25378e-05	5.01522e-05	7.66625e-05	0.000473411	0.000319209	0.000225064	0.000952946	0	0	0	0	1.56615e-05	0
unclassified_Vicinamibacterales	0	2.08143e-05	1.383e-05	9.58504e-05	6.16021e-05	1.37563e-05	4.29876e-05	0.000125448	0.000926533	0.000821793	0.000388747	0.00209648	3.56471e-05	0	4.46522e-05	3.99715e-05	0	0
unclassified_Victivallis	0	0	0	0	0	0	0	0	0	0	0	7.05886e-05	0	0	0	0	0	0
unclassified_Virgisporangium	0	0	0	0	0	0	0	0	0	0	0	1.41177e-05	0	0	0	0	0	0
unclassified_Vitellibacter	0	0	0	0	0	0	0	0	0	0	0	2.11766e-05	0	0	0	0	0	0
unclassified_Vogesella	0	0	0	0	0	0	0	0	0	0	1.36402e-05	0	1.42588e-05	0	0	0	2.34922e-05	0
unclassified_W27	0	0	6.91501e-05	0	0	0	4.29876e-05	0	0	0.000550126	0.000177323	0.000480002	0	0	9.67463e-05	0	0	0
unclassified_W5	0.000146557	0.000187328	6.22351e-05	0.000896886	0.000533885	0.000942306	0.000243597	0.000271804	0.000392255	0.000101875	0.000341006	9.8824e-05	0.000185365	8.24078e-05	0	4.79658e-05	9.39688e-05	5.97723e-05
unclassified_W5053	0.000534932	0.000409347	0.000456391	0.0121456	0.0102259	0.0117823	0.00609708	0.00513639	0.00570799	0.00214617	0.00317818	0.00167295	0.00236697	0.00198694	0.00201679	0.00200657	0.00295219	0.0020223
unclassified_WCHB1_41	0.00054226	0.00036078	0.000622351	0.000109543	4.1068e-05	3.43907e-05	2.86584e-05	4.87852e-05	0.000480174	0.000631626	6.82012e-06	0.000628238	0	9.15642e-06	0	7.19488e-05	0.000125292	2.98861e-05
unclassified_WD2101_soil_group	0	0	0	3.42323e-05	6.84467e-05	9.62941e-05	0.000114634	9.75705e-05	0.000114971	0.000142625	0.000109122	0.000607062	0	0	0	0	0	0
unclassified_WWH38	0	0	0	0	0	2.75126e-05	0	0	0.000101445	2.0375e-05	0	0	0	0	0	0	0	0
unclassified_WX65	0	0	0	0	6.84467e-06	6.87815e-06	0	0	0	0	0	0	0	0	0	0	0	0
unclassified_Weeksellaceae	0	0	0	0	0	0	0	0	0	0	0	1.41177e-05	0	0	0	0	0	0
unclassified_Weissella	0.000256474	0.000201204	0.0002766	0.00011639	0.000130049	0.000137563	0.000164786	9.06012e-05	0.000574856	0.000509376	0.000504689	0.000232942	6.41647e-05	2.74693e-05	8.18623e-05	3.99715e-05	0.000156615	8.96584e-05
unclassified_Woesearchaeales	0.000395703	0.000117947	0.000172875	0.000417634	0.000171117	0.00037142	2.86584e-05	0.000118478	0.000189364	0.000434667	0.000293265	0.000522355	0	0	2.23261e-05	1.59886e-05	0	1.99241e-05
unclassified_Wolbachia	0	0	0	0	0	0	1.43292e-05	0	0	0.000258084	0.000197783	6.35297e-05	0	0	0	0	0	0
unclassified_Xanthobacteraceae	0	4.85666e-05	0	3.42323e-05	3.42234e-05	6.19033e-05	0	0	0.000108208	8.15001e-05	7.50213e-05	0.000635297	0	0	0	0	0	0
unclassified_Xanthomonadaceae	0	0	6.22351e-05	1.36929e-05	0	0	2.14938e-05	3.48466e-05	3.38151e-05	0.000305626	0	0.0015106	0	5.49385e-05	2.23261e-05	0	1.56615e-05	0
unclassified_Xanthomonadales	0	0	0	0	0	2.06344e-05	0	3.48466e-05	0	0	0	1.41177e-05	0	0	0	0	0	0
unclassified_Xanthomonas	0	0	0	0	0	0	0	0	0	0	0	2.82354e-05	0	0	0	0	0	0
unclassified_YC_ZSS_LKJ147	7.32783e-05	0	0	2.05394e-05	0	0	4.29876e-05	0	8.11562e-05	0	6.82012e-05	6.35297e-05	0	0	0	0	0	0
unclassified_YC_ZSS_LKJ63	0	0	0	0	0	0	0	0	0	0	2.04604e-05	0	0	0	0	0	0	0
unclassified_YM_S32_TM7_50_20	0	0	0	0	0	0	0	3.48466e-05	0	0	2.04604e-05	6.35297e-05	0	0	0	0	0	0
unclassified_Yersiniaceae	0.00617004	0.0040449	0.00463997	0	0	0	0	0	0	0	0	0	0	0	0	0	0	0
unclassified_Z20	6.59505e-05	4.85666e-05	2.0745e-05	0	0	0	0	0	0	0	0	8.47063e-05	2.13882e-05	0	2.23261e-05	4.79658e-05	0.000133122	7.96964e-05
unclassified_[Anaerorhabdus]_furcosa_group	0	0	0	0.000102697	0.000109515	8.25378e-05	7.16461e-05	0	0	0	0	0	0	0	0	0	0	0
unclassified_[Clostridium]_innocuum_group	0	0	0	0	0	0	0	0	0	0	0	4.23531e-05	0	0	0	0	0	0
unclassified_[Eubacterium]_cellulosolvens_group	0	0	0	0	0	0	0	0	0	0	0	1.41177e-05	0	0	0	0	0	0
unclassified_[Eubacterium]_coprostanoligenes_group	0.00285785	0.00280299	0.00258621	0.00243734	0.00278578	0.00320522	0.00100304	0.00103843	0.000750695	0.0002445	0.000327366	0.000338825	0.000320824	0.000247223	0.000148841	0.000223841	0.000140953	0.000219165
unclassified_[Eubacterium]_hallii_group	0	0	0	0	0	0	0	0	0	0	0	7.05886e-05	0	0	0	0	0	0
unclassified_[Eubacterium]_nodatum_group	0	0	0	0	0	0	0	0	4.05781e-05	0	0	1.41177e-05	0	0	0	0	0	0
unclassified_[Eubacterium]_siraeum_group	0	0	0	0	0	0	0	2.0908e-05	0	0	0	0	0	0	0	0	0	0
unclassified_[Eubacterium]_xylanophilum_group	0	0	0	0	0	0	0	0	0	0	8.86616e-05	2.82354e-05	0	0	0	0	0	0
unclassified_[Ruminococcus]_gauvreauii_group	0	0	0	0	0	0	0	0	0	2.0375e-05	0	0	0	0	0	0	0	0
unclassified_[Ruminococcus]_torques_group	0	0	0	0	0	0	0	0	0	0	0	0.000134118	0	0	0	0	0	0
unclassified_alphaI_cluster	0	0	0	0	0	0	0	0	0	0	0	9.17651e-05	0	0	0	0	0	0
unclassified_archaeon_RBG_16_50_20	0	0	0	0	0	0	0	0	0	0	0	0	0	0	0	0	0	4.98102e-05
unclassified_bacterium_WX65	0	0	0	0	0	0	0	0	0	0	0	1.41177e-05	0	0	0	0	0	0
unclassified_bacterium_YC_ZSS_LKJ145	0	0	0	0	2.0534e-05	0	0	6.96932e-05	0	0	6.82012e-05	7.05886e-05	0	0	0	0	0	0
unclassified_bacterium_YC_ZSS_LKJ158	0	2.08143e-05	0	0	0	5.50252e-05	0	0	0	0	0	3.52943e-05	0	0	0	0	0	0
unclassified_bacterium_endosymbiont_of_Onthophagus_Taurus	0	0	0	0	0	0	0	0	0	0	1.36402e-05	0	0	0	0	0	0	0
unclassified_candidate_division_CPR1_bacterium_ADurb.Bin160	0.00588425	0.00612633	0.00687352	0.0039641	0.00592064	0.0047528	0.00192011	0.00181202	0.00133231	0.000115459	0.000143223	0.000218825	3.56471e-05	4.57821e-05	4.46522e-05	4.79658e-05	2.34922e-05	3.98482e-05
unclassified_cvE6	0	0	0	0	0	0	0	0	0	0	0	0.00018353	3.56471e-05	1.83128e-05	0	0	1.56615e-05	0
unclassified_endosymbionts	0	0	0	0	0	0	0	0	0	0	0	2.11766e-05	0	0	0	0	0	0
unclassified_env.OPS_17	0	0	0	0	2.0534e-05	0	0	0	1.3526e-05	2.0375e-05	1.36402e-05	4.9412e-05	0	0	0	0	0	0
unclassified_hgcI_clade	0	0	0	0	0	0	0	0	0	0	2.72805e-05	0.000169413	2.85177e-05	0	1.48841e-05	0	0	0
unclassified_horsej_a03	7.32783e-06	3.46904e-05	6.91501e-05	3.42323e-05	6.84467e-06	2.75126e-05	7.88107e-05	6.96932e-05	9.46822e-05	0	6.82012e-06	8.47063e-05	0	0	0	3.19772e-05	3.91537e-05	0
unclassified_p_1088_a5_gut_group	0.00518811	0.00493992	0.00467455	0.00316991	0.00206025	0.0023936	0.0010532	0.00192353	0.00123763	0.000842168	0.00058653	0.00043059	0.000812753	0.000540229	0.000684666	0.00146296	0.000931857	0.000777039
unclassified_p_251_o5	0	0	0	0	0	0	1.43292e-05	0	0	0	0	0	0	0	0	0	0	0
unclassified_p_2534_18B5_gut_group	0	0	0	0	0	0	0	0	0	0	0	1.41177e-05	0	0	0	0	0	0
unclassified_possible_genus_04	0	0	0	0	0	0	0	0	0	0	0	5.64709e-05	0	0	0	0	0	0
unclassified_unidentified_rumen_bacterium_RFP12	0	0	0	0	0	0	0	0	0	0	0	5.64709e-05	0	0	0	0	0	0
uncultured_Acetomicrobium_sp.	3.66392e-05	6.24428e-05	4.84051e-05	6.16181e-05	0	4.12689e-05	0	0.00010454	1.3526e-05	0	0	1.41177e-05	0	0	0	1.59886e-05	0	3.98482e-05
uncultured_Acidimicrobiia_bacterium	0	0	0	0	0	0	0	0	0	0	0	2.11766e-05	0	0	0	0	0	0
uncultured_Acidobacteria_bacterium	0	0	0	6.84645e-05	0	3.43907e-05	0	0	8.11562e-05	0.000271667	0.000115942	0.000190589	0	0	0	0	0	0
uncultured_Acidobacteriaceae_bacterium	0	0	2.766e-05	8.21575e-05	2.73787e-05	0	0	1.39386e-05	0.000270521	0.000740293	1.36402e-05	0.000416473	0	0	0	0	1.56615e-05	0
uncultured_Acidobacteriales_bacterium	0	0	1.383e-05	3.42323e-05	0	0	0	0	4.05781e-05	0	0	9.8824e-05	0	0	0	0	0	0
uncultured_Acidobacterium_sp.	0	0	0	0	0	0	0	0	0	3.39584e-05	0	1.41177e-05	0	0	0	0	0	0
uncultured_Actinomycetales_bacterium	0	0	0	2.05394e-05	0	0	0	2.78773e-05	0	0	0	5.64709e-05	0	0	0	0	0	0
uncultured_Alicyclobacillaceae_bacterium	0	0	0	0	0	0	0	0	0	2.0375e-05	0	0	0	0	0	0	0	0
uncultured_Alphaproteobacteria_bacterium	0	0	6.91501e-06	2.05394e-05	0	4.8147e-05	0	0	4.73411e-05	0.000115459	0	0.000211766	7.84235e-05	0.000100721	0	0	0	0
uncultured_Anaerovorax_sp.	0	0	1.383e-05	0	0	0	2.86584e-05	0	0	0	0	0	0	0	0	0	0	0
uncultured_Armatimonadetes_bacterium	0	0	0	0	0	0	0	0	5.41041e-05	2.71667e-05	0	1.41177e-05	0	1.83128e-05	0	0	0	0
uncultured_Bacteroidales_bacterium	4.3967e-05	6.93808e-05	6.91501e-06	0.00011639	0.0003217	0.000330151	0.000179115	0.000334527	0.000845377	0.00114779	0.000416027	0.000240001	7.84235e-05	3.66257e-05	6.69782e-05	5.59602e-05	0.000140953	9.96204e-05
uncultured_Bacteroides_sp.	0	0	0	0	0	0	0	0	0	0	0	0.000127059	0	0	0	0	0	0
uncultured_Bacteroidetes_bacterium	0.00452127	0.00437793	0.00450858	0.00368339	0.00498977	0.00404435	0.0138062	0.0206919	0.0117338	0.0120213	0.01452	0.0128401	0.0407161	0.0621904	0.0542226	0.0678717	0.0582058	0.0606987
uncultured_Barnesiella_sp.	0	0	0	0	0	0	0	0	0	0	0	1.41177e-05	0	0	0	0	0	0
uncultured_Blastocatella_sp.	0	0	0	0	0	0	0	0	0	0	0	0.000211766	0	0	0	0	0	0
uncultured_Caldilinea_sp.	0	0	0	0	0	0	0	0	5.41041e-05	0	0	0	0	0	0	0	0	0
uncultured_Caldilineaceae_bacterium	0	0	0	0	0	0	0	0	0	0	0	4.23531e-05	0	0	0	0	0	0
uncultured_Caldilineales_bacterium	0	0	0	0	0	0	0	0	2.02891e-05	0	0	0	0	0	0	0	1.56615e-05	0
uncultured_Candidatus_Rokubactera_bacterium	0	0	0	0	2.73787e-05	0	0	0	0	0	0	0.000141177	0	1.83128e-05	1.48841e-05	0	0	0
uncultured_Candidatus_Saccharibacteria_bacterium	0	0	0	0	0	0	0	0	4.73411e-05	1.35834e-05	0	2.11766e-05	1.42588e-05	0	0	0	0	0
uncultured_Candidatus_Sumerlaeota_bacterium	0	0	0	0	0	0	0	0	2.70521e-05	0	0	0	0	0	0	0	0	0
uncultured_Chlorobi_bacterium	0	0	0	0	1.36893e-05	0	0	0	0	0	0	7.76474e-05	1.42588e-05	0	0	0	3.91537e-05	0
uncultured_Chloroflexaceae_bacterium	0	0	0	2.05394e-05	0	0	0	0	0	3.39584e-05	0	0	0	0	0	0	0	0
uncultured_Chloroflexi_bacterium	2.93113e-05	2.08143e-05	4.84051e-05	2.05394e-05	0.000123204	3.43907e-05	4.29876e-05	6.27239e-05	0.000196127	0.0002445	0.000136402	0.000176471	7.12941e-06	0	0	0	7.83073e-06	0
uncultured_Cloacimonetes_bacterium	0.47392	0.500742	0.493441	0.393007	0.326703	0.309888	0.305814	0.290544	0.276743	0.112334	0.13231	0.127857	0.185807	0.0783789	0.151654	0.0936693	0.112152	0.108507
uncultured_Clostridia_bacterium	0.00060821	0.000575861	0.000753736	0.000109543	0.000171117	0.00018571	0.000214938	0.000327558	0.000182601	0.000237709	6.13811e-05	9.8824e-05	0.000477671	0.000897329	0.000528384	0.00105525	0.00096318	0.0010759
uncultured_Clostridiales_bacterium	0.000124573	0.000138762	7.60651e-05	8.21575e-05	0.00010267	0.000192588	0.000179115	0.000125448	0.000114971	0.000156209	4.77408e-05	4.9412e-05	6.41647e-05	2.74693e-05	0.000141399	2.39829e-05	4.69844e-05	0
uncultured_Clostridium_sp.	0.00114314	0.00109622	0.00107874	0.00642882	0.00763866	0.00581203	0.00177682	0.00121963	0.0017922	0.00139909	0.00834101	0.00621885	0.000769977	0.000604324	0.000654898	0.01411	0.00827708	0.00635578
uncultured_Conexibacteraceae_bacterium	0	0	0	0	0	0	0	0	0	1.35834e-05	0	1.41177e-05	0	0	0	0	0	0
uncultured_Crater_Lake_bacterium_CL500_29	0	0	0	0	0	0	0	0	0	0	0	0	1.42588e-05	0	0	0	0	0
uncultured_Desulfitibacter_sp.	0	5.55047e-05	9.68101e-05	6.84645e-06	2.73787e-05	6.87815e-06	7.16461e-06	0	6.76302e-06	0	0	2.82354e-05	0	0	0	1.59886e-05	0	0
uncultured_Desulfobacteraceae_bacterium	0	0	0	0	0	0	0	0	0	0	0.000109122	0	0	0	0	0	0	0
uncultured_Desulfocaldus_sp.	0	0	0	0	0	0	0	1.39386e-05	0	0	0	4.23531e-05	0	0	0	0	0	0
uncultured_Desulfovibrionaceae_bacterium	0	0	0	0	0	0	0	0	0	0	0	4.23531e-05	0	0	0	0	0	0
uncultured_Desulfovirga_sp.	0	0	0	0	0	2.06344e-05	0	0	4.73411e-05	0	9.54817e-05	6.35297e-05	0	0	0	0	0	0
uncultured_Desulfuromonadales_bacterium	0	0	0	1.36929e-05	0	0	0	0	0	0	0	0	0	0	0	0	0	0
uncultured_Dokdonella_sp.	0	0	0	0	0	0	0	0	0	0	0	5.64709e-05	0	0	0	0	0	0
uncultured_Epsilonproteobacteria_bacterium	0	0	0	0	0	0	0	0	0	3.39584e-05	1.36402e-05	7.05886e-05	0	0	0	0	0	0
uncultured_Ferrimicrobium_sp.	0	0	0	0	0	0	0	0	0	0	0	0.000169413	0	0	0	0	0	0
uncultured_Ferruginibacter_sp.	0	0	0	0	0	0	0	0	0	0	0	2.11766e-05	0	0	0	0	0	0
uncultured_Firmicutes_bacterium	0.0103616	0.00929703	0.00927994	0.0141037	0.0165025	0.0155033	0.00518001	0.00730385	0.00543747	0.00387126	0.00435806	0.00305648	0.00398534	0.00425773	0.00376567	0.00447681	0.00263896	0.00271964
uncultured_Flavobacterium_sp.	0	0	0	0	0	0	2.86584e-05	0	2.02891e-05	2.0375e-05	0	0.000218825	3.56471e-05	0	0	0	0	0
uncultured_Flexibacteraceae_bacterium	0	0	0	0	0	0	2.86584e-05	0	2.70521e-05	0.000176584	0	2.11766e-05	0	0	0	0	0	0
uncultured_Gelria_sp.	0	0	0	0	0	0	0	0	0	0	0	1.41177e-05	0	0	0	0	0	0
uncultured_Gemmatimonadaceae_bacterium	0	0	6.91501e-06	0	0	0	0	0	0	2.71667e-05	0	0	0	0	0	0	0	0
uncultured_Gemmatimonadales_bacterium	0	0	0	0	0	0	0	0	0	0	0	4.23531e-05	0	0	0	0	0	0
uncultured_Gemmatimonadetes_bacterium	0	0	0	0	0	1.37563e-05	7.16461e-05	2.78773e-05	6.76302e-05	0	4.09207e-05	4.9412e-05	0	0	0	0	0	0
uncultured_Gemmatimonas_sp.	0	0	0	0	0	0	0	0	5.41041e-05	0	0	1.41177e-05	0	0	0	0	3.13229e-05	0
uncultured_Geothrix_sp.	0	0	0	0	0	0	0	0	0	0	0	0.000148236	0	0	0	0	0	0
uncultured_Halanaerobacter_sp.	0	0	0	0	0	0	0	0	0	2.71667e-05	0	0	0	0	0	0	0	0
uncultured_Haliea_sp.	0	0	0	2.05394e-05	0	0	0	0	0	0	0	0	0	0	0	0	0	0
uncultured_Haliscomenobacter_sp.	0	0	0	0	0	0	0	0	2.70521e-05	0	0	0	0	0	0	0	0	0
uncultured_Halomonadaceae_bacterium	0	0	0	0	0	0	0	0	0	0	0	1.41177e-05	0	0	0	0	0	0
uncultured_Holophaga_sp.	0	0	0	0	0	0	0	0	2.70521e-05	4.75418e-05	0	1.41177e-05	0	0	0	0	0	0
uncultured_Hyphomicrobium_sp.	0	0	0	0	0	0	0	0	0	0	0	2.11766e-05	0	0	0	0	0	0
uncultured_Kofleriaceae_bacterium	0	0	0	0	0	0	0	0	0	0	0	2.82354e-05	0	0	0	0	0	0
uncultured_Ktedobacteria_bacterium	0	0	0	0	0	0	0	0	0	0.000101875	0	7.76474e-05	0	0	3.72101e-05	0	0	0
uncultured_Lentisphaerae_bacterium	0.00118711	0.000638304	0.000864376	0.00054087	0.000581797	0.000508983	9.31399e-05	8.36319e-05	0.000182601	4.75418e-05	2.72805e-05	4.9412e-05	7.12941e-05	7.32514e-05	6.69782e-05	0.00016788	0.00021143	0.000169355
uncultured_Luteimonas_sp.	0	2.08143e-05	0	0	0	0	0	0	0	0	0	0	0	0	0	0	0	0
uncultured_Lutispora_sp.	0	5.55047e-05	6.91501e-05	4.79252e-05	0	3.43907e-05	0	6.96932e-05	2.02891e-05	1.35834e-05	0	2.11766e-05	0	0	0	0	0	0
uncultured_Marinilabiliaceae_bacterium	0	0	0	0	1.36893e-05	0	7.16461e-05	6.27239e-05	7.43932e-05	0	0	0	2.13882e-05	0	1.48841e-05	0	7.83073e-06	4.98102e-05
uncultured_Methanimicrococcus_sp.	0.000388375	0.000339966	0.00029043	0.000691492	0.000657089	0.000694693	0.00114634	0.00148447	0.00146757	0.000380334	7.50213e-05	0.000120001	0.000299435	7.32514e-05	0.000215819	0.000215846	0.000555982	0.000348672
uncultured_Methanobacterium_sp.	0	0	0	0	0	0	0	0.000195141	0	0	0	0	0	0	0	0	0	0
uncultured_Methanocorpusculum_sp.	0	1.38762e-05	0	0	0	0	0	0	0	0	0	3.52943e-05	0	0	0	0	0	0
uncultured_Methanomethylovorans_sp.	0.000109917	6.93808e-05	0.000159045	0.000383401	0.000246408	6.19033e-05	0.000121798	5.57546e-05	7.43932e-05	0	0.000102302	6.35297e-05	4.99059e-05	0	3.72101e-05	0	1.56615e-05	0
uncultured_Methanosarcina_sp.	0.000256474	0.000215081	0.00023511	0.000335476	2.73787e-05	0.000660302	0.000401218	0	0.000405781	0	0.000347826	0.000105883	3.56471e-05	4.57821e-05	5.95362e-05	0	3.91537e-05	1.99241e-05
uncultured_Methanosphaera_sp.	0	0	6.91501e-06	0	2.0534e-05	0	0	0	0	0	0	0	0	0	0	0	0	0
uncultured_Microgenomates_group_bacterium	0	9.01951e-05	6.91501e-05	0	0	0	0	0	3.38151e-05	0	0	7.05886e-06	0	0	0	0	0	9.96204e-06
uncultured_Mollicutes_bacterium	2.19835e-05	0	0	0	0	0	0	1.39386e-05	0	0	0	1.41177e-05	0	0	0	0	0	0
uncultured_Mycoplasma_sp.	0	0	0	0	0	0	0	0	0	0	0	3.52943e-05	0	0	0	0	0	0
uncultured_Myxococcales_bacterium	0	0	0	0	0	2.06344e-05	0	0	0	0	0.000122762	0	0	1.83128e-05	0	2.39829e-05	0	0
uncultured_Niastella_sp.	0	0	0	0	0	0	0	0	0	0	0	0.000134118	2.13882e-05	0	0	0	0	0
uncultured_Nitrosomonadaceae_bacterium	0	0	0	0	0	0	0	0	0	0	0	7.05886e-05	0	0	0	1.59886e-05	0	0
uncultured_Nitrosomonadales_bacterium	0	0	0	0	0	0	0	0	3.38151e-05	0	0	0	0	0	0	0	0	0
uncultured_Nitrosopumilales_archaeon	0	0	0	0	0	0	0	0	0	0	0	1.41177e-05	0	0	0	0	0	0
uncultured_Nitrospira_sp.	0	0	0	0	0	5.50252e-05	0	0	0	0	0	7.05886e-05	0	0	0	2.39829e-05	1.56615e-05	0
uncultured_Nitrospiraceae_bacterium	0	0	0	0	0	0	0	0	0	0	0	5.64709e-05	0	0	0	0	0	0
uncultured_Ohtaekwangia_sp.	0	0	0	3.42323e-05	2.73787e-05	2.06344e-05	0	0	0	0	0	0	0	0	0	0	0	0
uncultured_Oligosphaera_sp.	0	0	0	0	0	0	0	0	0	0	0	0	0	0	0	2.39829e-05	0	1.99241e-05
uncultured_Oscillatoriales_cyanobacterium	0	6.93808e-06	0	0	0	0	5.01522e-05	0	6.08672e-05	0	0	0	0	0	0	0	0	0
uncultured_Paenibacillus_sp.	0	0	0	0	0	0	2.14938e-05	0	2.70521e-05	0.000550126	0	0	0	0	0	0	0	0
uncultured_Parcubacteria_group_bacterium	0	0	0	0	0	0	0	0	0	0	0	2.11766e-05	1.42588e-05	9.15642e-06	0	0	2.34922e-05	0
uncultured_Pasteuria_sp.	0	0	0	0	2.0534e-05	0	0	0	0	0	0	0	0	0	0	0	0	0
uncultured_Peptococcaceae_bacterium	1.46557e-05	3.46904e-05	1.383e-05	0	1.36893e-05	0	0	0	0	0	0	2.11766e-05	0	0	1.48841e-05	0	0	0
uncultured_Petrimonas_sp.	0.000483637	0.000534233	0.000470221	0.000232779	0.000164272	0.000144441	0.000150457	0.000139386	0.000142023	6.11251e-05	6.82012e-06	2.82354e-05	4.27765e-05	3.66257e-05	3.72101e-05	3.99715e-05	6.26458e-05	2.98861e-05
uncultured_Phyllobacteriaceae_bacterium	0	0	0	0	0	0	0	0	1.3526e-05	0	0	0	0	0	0	0	0	0
uncultured_Planctomycetaceae_bacterium	0	0	0	1.36929e-05	2.0534e-05	4.12689e-05	1.43292e-05	0	0	0	0	5.64709e-05	0	0	0	0	0	0
uncultured_Planctomycetales_bacterium	0	2.77523e-05	3.4575e-05	2.73858e-05	8.21361e-05	6.87815e-05	0	1.39386e-05	0	0	3.41006e-05	0.00122824	0	0	0.000223261	0	0	0
uncultured_Planctomycetia_bacterium	0	0	0	0	0	0	0	0	0	6.79168e-05	0	0	0	0	0	2.39829e-05	0	0
uncultured_Polyangiaceae_bacterium	0	0	0	0	0	0	0	0	0	0	0	4.9412e-05	0	0	0	0	0	0
uncultured_Porphyromonadaceae_bacterium	0	4.16285e-05	0	2.05394e-05	3.42234e-05	6.87815e-05	8.59753e-05	6.27239e-05	8.79192e-05	2.71667e-05	2.04604e-05	0.000112942	5.70353e-05	3.66257e-05	0	0	1.56615e-05	7.96964e-05
uncultured_Prevotellaceae_bacterium	0	0	0	0	0	0	0	0	2.70521e-05	2.71667e-05	0	2.11766e-05	0	0	0	0	0	0
uncultured_Prolixibacter_sp.	0	0	0	0	0	0	0	2.0908e-05	0	0	0	0	0	0	0	0	0	0
uncultured_Prosthecobacter_sp.	0	2.77523e-05	1.383e-05	0	0	0	0	0	0.000209654	0	0	0.000275295	0	0	0	0	0	0
uncultured_Rhodocyclaceae_bacterium	0	0	0	0	0	0	0	0	0	0	0	1.41177e-05	0	0	0	0	0	0
uncultured_Rhodospirillales_bacterium	0	0	0	0	0	0	0	0	2.02891e-05	0	0	0	0	0	0	0	0	0
uncultured_Roseobacter_sp.	0	0	0	0	0	0	0	0	0	0	1.36402e-05	4.9412e-05	0	0	0	0	0	0
uncultured_Rubrobacteraceae_bacterium	0	0	0	0	0	0	0	0	0	0	0	2.11766e-05	0	0	0	0	0	0
uncultured_Rubrobacteria_bacterium	0	0	0	0	1.36893e-05	0	0	0	0	0	0	3.52943e-05	0	0	0	0	0	0
uncultured_Ruminococcaceae_bacterium	0.00686618	0.00625815	0.00676979	0.00364916	0.00440797	0.00466338	0.00290167	0.00292015	0.00233324	0.00116817	0.00162319	0.00141177	0.00186078	0.00221585	0.00149585	0.00704299	0.00615495	0.00607685
uncultured_Shewanella_sp.	0	0	0	0	0	0	0	0	0	0	0	2.11766e-05	0	0	0	0	0	0
uncultured_Singulisphaera_sp.	0	0	0	0	0	0	0	0	0	0	0	0.000169413	0	0	0	0	0	0
uncultured_Solibacteraceae_bacterium	0	0	0	0	0	0	0	0	2.70521e-05	0	0	0	0	0	0	0	0	0
uncultured_Solirubrobacter_sp.	0	0	0	0	0	0	0	0	0	0.000115459	0	0.000141177	0	0	0	0	0	0
uncultured_Solobacterium_sp.	0	0	0	0	0	0	0	0	0	0	0	2.11766e-05	0	0	0	0	0	0
uncultured_Sorangiineae_bacterium	0	0	0	1.36929e-05	0	0	0	0	0	0	0	6.35297e-05	0	0	0	0	0	0
uncultured_Sphingobacteriales_bacterium	0	0	0	0	0	0	0	0	0	0	0	0.000105883	0	0	0	0	0	0
uncultured_Sphingobium_sp.	0	0	0	0	0	0	0	0	0	0	0	0	0	0	1.48841e-05	0	0	0
uncultured_Spirochaetes_bacterium	0	0	0	0	0	0	0	0	0	1.35834e-05	0	1.41177e-05	0	0	0	0	0	0
uncultured_Succinivibrio_sp.	0	0	0	6.84645e-06	4.79127e-05	6.87815e-06	2.14938e-05	1.39386e-05	4.05781e-05	0	0	0	0	0	1.48841e-05	1.59886e-05	7.83073e-06	0
uncultured_Symbiobacterium_sp.	0	0	0	0	0	0	0	0	0	0	1.36402e-05	0	0	0	0	0	0	0
uncultured_Syntrophobacteraceae_bacterium	0	0	0	0	0	0	0	0	0	0	0	2.11766e-05	0	0	0	0	0	0
uncultured_Syntrophomonadaceae_bacterium	0	2.08143e-05	0	0	8.21361e-05	2.06344e-05	2.86584e-05	2.78773e-05	0	0	0	0	0	0	0	0	0	0
uncultured_Syntrophomonas_sp.	0.000263802	0.000346904	0.00040107	0.000184854	0.000390146	0.000282004	0.000243597	0.000376343	0.000250232	6.79168e-05	0.000190963	0.000162354	0.000199624	0.000393726	0.000186051	7.19488e-05	0.000234922	0.000139469
uncultured_Tepidimicrobium_sp.	0	4.16285e-05	0	7.5311e-05	5.47574e-05	0	0.00178399	0.00103146	0.00146757	0.00129721	0	0	0.000235271	0.000119033	0.000208377	0	0.000281906	0
uncultured_Termite_group_1_bacterium	0	0	0	0	0	0	0	0	0	0	0	4.9412e-05	0	0	0	0	0	0
uncultured_Thermaerobacter_sp.	0	0	0	0	0	0	0	0	0	0	0	3.52943e-05	0	0	0	0	0	0
uncultured_Thermoanaerobacteraceae_bacterium	0.000241818	0.000305276	0.00040107	9.58504e-05	0.000191651	6.19033e-05	0.000179115	0.000285742	0.000101445	4.75418e-05	0.000102302	7.05886e-05	0.000135459	5.49385e-05	8.93043e-05	4.79658e-05	0	0
uncultured_Thermoanaerobacterales_bacterium	0.000161212	0.000138762	0.000103725	3.42323e-05	4.1068e-05	2.06344e-05	0.000157621	9.06012e-05	0.000317862	0.000475418	0.000354646	0.000331766	0.0008484	0.000769139	0.000744203	0.000839402	0.00108064	0.000846774
uncultured_Thermofilum_sp.	0	0	0	0	0	0	0	0	0	0	0	0.000120001	0	0	0	0	0	0
uncultured_Thermomicrobium_sp.	0	0	0	0	1.36893e-05	0	0	0	0	0	0	0	0	0	0	0	0	0
uncultured_Thermoplasmatales_archaeon	0.00447731	0.00450975	0.00395538	0.00200601	0.00160165	0.00153383	0.00328139	0.0062933	0.00294868	0.00511413	0.0044399	0.00203295	0.0112074	0.00505434	0.00930253	0.0148774	0.00921677	0.00743169
uncultured_Thermosporothrix_sp.	0	0	0	0	0	0	0	0	1.3526e-05	0	0	0	0	0	0	0	0	0
uncultured_Tissierella_sp.	7.32783e-05	2.77523e-05	2.766e-05	0	0.000164272	7.56596e-05	5.73169e-05	7.66625e-05	0.000101445	0.000176584	3.41006e-05	2.11766e-05	0	2.74693e-05	0	1.59886e-05	3.91537e-05	0
uncultured_Treponema_sp.	0	0	0	0	0	0	0	0	0	0	0	1.41177e-05	0	0	0	0	0	0
uncultured_Veillonellaceae_bacterium	0	0	0	0	0	0	0	0	2.70521e-05	1.35834e-05	0	0	0	0	0	0	0	0
uncultured_Verrucomicrobia_bacterium	0.00101124	0.000804818	0.000663841	0.00084896	0.00101301	0.000612155	0.000508687	0.000578454	0.00121734	0.000196959	0.000102302	0.000861181	9.98118e-05	0.000137346	0.000133956	0.000135903	8.6138e-05	9.96204e-05
uncultured_Verrucomicrobiaceae_bacterium	0	0	0	0	0	0	0	0	0	0	0	0	0	0	1.48841e-05	0	0	0
uncultured_Verrucomicrobiales_bacterium	0	1.38762e-05	1.383e-05	2.05394e-05	8.89808e-05	0	0	0	1.3526e-05	0	0	0.000317649	0	0	0	0	0	0
uncultured_Xanthomonadaceae_bacterium	0	0	0	0	0	0	0	0	2.70521e-05	0	0	0	0	0	0	0	0	0
uncultured_Xanthomonadales_bacterium	0	0	0	0	0	0	0	0	2.70521e-05	0	0	0	0	0	0	0	0	0
uncultured_Xiphinematobacteriaceae_bacterium	0	0	0	4.79252e-05	0	0	0	0	8.79192e-05	0	0	0	0	0	0	0	0	0
uncultured_actinobacterium	0	0	0	0	0	0	0	0	2.02891e-05	0	1.36402e-05	0.000254119	0	0	2.23261e-05	0	0	0
uncultured_ammonia_oxidizing_archaeon	0	0	0	0	0.00021903	0	0	0	2.02891e-05	0	0	0	0	0	7.44203e-06	0	0	0
uncultured_anaerobic_ammonium_oxidizing_bacterium	0	0	0	0	0	0	0	0	0	0	0	1.41177e-05	0	0	0	0	0	0
uncultured_anaerobic_bacterium	0.000212507	0.000256709	0.0002766	0.000294398	0.000444904	0.000577764	0.000200609	0.000243926	9.46822e-05	6.79168e-06	6.13811e-05	0.000105883	9.26824e-05	5.49385e-05	8.93043e-05	2.39829e-05	9.39688e-05	0.000159393
uncultured_archaeon	0.00488766	0.00307357	0.00363038	0.00219771	0.00141	0.00169202	0.00445639	0.00784049	0.00412544	0.0145682	0.00978687	0.00684003	0.0139451	0.00715116	0.0145343	0.0343595	0.0308139	0.0259212
uncultured_archaeon_CRA7_0cm	0	0	0	0	0	0	0	0	0	0	6.82012e-05	0	0	0	0	0	0	0
uncultured_bacterium_SJA_168	0	0	0	0	0	0	0	0	0	0	0	1.41177e-05	0	0	0	0	0	0
uncultured_bacterium_SJA_5	0	0	0	0	0	0	0	0	2.70521e-05	0	0	0	0	0	0	0	0	0
uncultured_bacterium__0319_7E19	0	0	0	0	0	0	0	0	2.02891e-05	0	0	0	0	0	0	0	0	0
uncultured_bacterium__0319_7F4	0	0	0	0	0	0	0	0	0	0	0	3.52943e-05	0	0	0	0	0	0
uncultured_bacterium_gp6	0	0	0	0	0	4.12689e-05	0	2.0908e-05	0	0	0	0.000134118	0	0	0	0	0	0
uncultured_bacterium_mle1_42	0	6.93808e-06	1.383e-05	0	3.42234e-05	2.06344e-05	1.43292e-05	0	2.70521e-05	0	4.77408e-05	0	0	0	0	0	0	0
uncultured_candidate_division_SBR1093_bacterium	0	0	0	0	0	0	0	0	0	0	0	0	1.42588e-05	0	0	0	0	0
uncultured_compost_archaeon	0	0	0	0	0	0	0	0	0	0	0	0	2.13882e-05	0	0	0	0	0
uncultured_compost_bacterium	7.32783e-06	1.38762e-05	0	1.36929e-05	3.42234e-05	0	0.000257926	0.000174233	0.000189364	0.000224125	0.000136402	0.000225883	0.000106941	0.000100721	5.95362e-05	0.000143898	0.0001018	4.98102e-05
uncultured_crenarchaeote	0	0	0	0	0	0	0	0	0	1.35834e-05	0	0.000162354	0	0	0	2.39829e-05	0	4.98102e-05
uncultured_cyanobacterium	0	0	0	0	0	0	2.86584e-05	6.96932e-06	0	0	0	0	0	0	0	0	0	0
uncultured_deep_sea_bacterium	0	0	0	0	0	0	3.5823e-05	0	4.05781e-05	0	0	7.05886e-05	0	0	0	0	0	0
uncultured_delta_proteobacterium	0	0	0	4.79252e-05	0	0	0	0	1.3526e-05	0	0	8.47063e-05	0	0	0	0	0	1.99241e-05
uncultured_endolithic_bacterium	0	0	0	0	5.47574e-05	0	0	0	3.38151e-05	0	0	1.41177e-05	0	0	0	0	0	0
uncultured_eubacterium_WCHB1_25	2.93113e-05	1.38762e-05	4.149e-05	0	0	2.06344e-05	0	1.39386e-05	0	0	0	0	0	0	0	0	0	0
uncultured_eubacterium_WD2123	0	0	0	0	0	0	0	0	0	0	0	1.41177e-05	0	0	0	0	0	0
uncultured_eubacterium_WD248	0	0	0	0	0	0	0	0	0	0	5.4561e-05	7.05886e-06	0	0	7.44203e-06	0	0	0
uncultured_eubacterium_WD287	0	0	0	0	0	0	0	0	0	0	0	0.000282354	0	0	0	0	0	0
uncultured_eubacterium_WD297	0	0	0	0	0	0	0	0	5.41041e-05	0	0	3.52943e-05	0	0	0	0	0	0
uncultured_euryarchaeote	0	0	0	0	0	4.8147e-05	0	0	0	4.07501e-05	2.04604e-05	0.000367061	0	0	1.48841e-05	0	1.56615e-05	0
uncultured_forest_soil_bacterium	0	0	0	0	0	0	0	0	0.000101445	0	7.50213e-05	0.000112942	0	0	0	0	0	0
uncultured_gamma_proteobacterium	0	0	0	4.10787e-05	4.1068e-05	0	0	0	3.38151e-05	2.71667e-05	4.09207e-05	0.000148236	0	0	0	0	0	0
uncultured_haloarchaeon	0	0	0	4.10787e-05	4.1068e-05	0	0	0	0	0	0	0	0	0	0	0	0	0
uncultured_marine_bacterium	0	0	0	0	0	0	0	0	0	0	0	6.35297e-05	2.13882e-05	0	0	0	0	0
uncultured_methanogenic_archaeon	0	0	0	0	0	0.00011005	0.000100304	0	0	0	0	0.000282354	0	0	0	7.19488e-05	8.6138e-05	0.000119545
uncultured_microorganism	0	0	0	0	0	0	0	0	0	0	0	0.000169413	7.12941e-06	0	0	0	0	1.99241e-05
uncultured_planctomycete	0	0	0	1.36929e-05	0	0	0	0	0	0	0	0.000197648	0	0	0	0	0	0
uncultured_prokaryote	0.0476602	0.0458607	0.0478657	0.0278993	0.0339907	0.0345421	0.035866	0.0404499	0.0295206	0.0150436	0.0165797	0.0166165	0.0367878	0.0524388	0.0375004	0.0509477	0.0436642	0.0475688
uncultured_proteobacterium	0	0	0	0	2.73787e-05	0.000116928	0	0	8.79192e-05	3.39584e-05	0.000163683	0.000232942	0	0	0	0	0	1.99241e-05
uncultured_rumen_bacterium	0.000930635	0.000603613	0.000781396	0.000321783	0.000349078	0.00048147	0.001175	0.00170051	0.00101445	5.43334e-05	7.50213e-05	0.000550591	2.13882e-05	2.74693e-05	1.48841e-05	0	0	1.99241e-05
uncultured_rumen_bacterium_2C28d_4	0	0	0	0	0	0	0	0	0	2.71667e-05	0	0	0	0	0	0	0	0
uncultured_rumen_bacterium_3C0d_8	0	0	0	0	0	0	0	0	0	5.43334e-05	0	0	0	0	0	0	0	0
uncultured_sediment_bacterium	0	0	0	0	0	0	0	0	0	0	0	4.23531e-05	0	0	0	0	0	0
uncultured_sludge_bacterium_A17	0	0	0	0	0	1.37563e-05	0	0	0	0	0	0	0	0	0	0	0	0
uncultured_sludge_bacterium_A31	0	0	0	0	0	0	2.14938e-05	0	5.41041e-05	0	3.41006e-05	5.64709e-05	0	0	0	0	0	0
uncultured_sludge_bacterium_A40	0	0	0	0	0	0	0	0	0	1.35834e-05	0	0	0	0	0	0	0	0
uncultured_sludge_bacterium_A9	0	0	0	0	0	0	0	0	0	0	0	1.41177e-05	0	0	0	0	0	0
uncultured_sludge_bacterium_H39	0	2.08143e-05	0	0	0	0	0	0	0	0	0	0	0	0	0	0	0	0
uncultured_sludge_bacterium_H8	0	0	0	0	0	0	0	0	0	0	0	2.11766e-05	0	0	0	0	0	0
uncultured_sludge_bacterium_S14	0	0	0	0	0	0	0	0	0	0	0	2.11766e-05	0	0	0	0	0	0
uncultured_sludge_bacterium_S41	0	0	0	0	0	2.06344e-05	0	0	4.73411e-05	0	0	0.000155295	0	0	0	0	0	0
uncultured_soil_archaeon	0	0	0	0	0	0.000103172	0	0	0	0	0	0	0	0	0	0	0	0
uncultured_soil_bacterium	1.46557e-05	0	3.4575e-05	0.000150622	4.79127e-05	0.000137563	8.59753e-05	9.75705e-05	0.000378729	0.00166396	0.000122762	0.00217413	2.85177e-05	0	7.44203e-05	0	1.56615e-05	0
uncultured_spirochete	0	0	0	3.42323e-05	0	0	0	0	0	0	0	0	0	0	0	0	0	0
uncultured_subdivision_3_bacterium	0	0	0	0	1.36893e-05	0	0	0	0	0	0	8.47063e-05	0	0	0	0	0	0
uncultured_verrucomicrobium_DEV006	0	0	0	0	0	0	0	0	0	0	0	3.52943e-05	0	0	0	0	3.13229e-05	0
uncultured_verrucomicrobium_DEV009	0	0	0	0	0	1.37563e-05	0	0	0	8.15001e-05	0	2.11766e-05	0	0	0	0	0	0
uncultured_verrucomicrobium_DEV064	0	0	0	0	0	0	0	1.39386e-05	0	0	0	0	0	0	0	0	0	0
unidentified_archaeon	0.0109478	0.0108026	0.0104624	0.00504584	0.00273102	0.00334278	0.0139996	0.0238281	0.012728	0.00750481	0.00542199	0.00556944	0.0125834	0.00707791	0.0122198	0.0359824	0.027016	0.0244867
unidentified_eubacterium_EA25	0	0	0	2.73858e-05	0	0	0	0	0	0	0	0.000268237	0	0	0	0	0	0
unidentified_euryarchaeote	0	0	0.00011064	0	9.58254e-05	0	0	0	0	0.000624834	0.000347826	0.000190589	0.000392118	0.000210598	0.000424196	0.00405311	0.00429907	0.00406451
unidentified_marine_bacterioplankton	0.00010259	0	6.91501e-05	5.47716e-05	4.79127e-05	9.62941e-05	3.5823e-05	6.96932e-06	3.38151e-05	3.39584e-05	3.41006e-05	5.64709e-05	4.99059e-05	5.49385e-05	8.18623e-05	0	1.56615e-05	9.96204e-06
